# Supplementary material for: High-quality genome and methylomes illustrate features underlying evolutionary success of oaks
Source: Nat Commun. 2022 Apr 19;13:2047. doi: 10.1038/s41467-022-29584-y (PMC9018854; doi:10.1038/s41467-022-29584-y)
Supplement: Supplementary file 4 — Supplementary Data 2 [file 41467_2022_29584_MOESM4_ESM.xls]

## Sheet: READ-ME
SUPPLEMENTAL DATA 2 (Pfam and gene name word enrichment analyses for 39 selected gene subsets of interest), from: “High-quality genome and methylomes illustrate features underlying evolutionary success of oaks”.
For name word enrichment analyses, each name is considered to be a set of words: spaces and characters -,':/()[] separate words, only words starting with a letter are kept, and “PTHR#(:SF#)” and/or “copy # of #” name suffixes are ignored;
the default background is the 20,877 genes that received a name. For Pfam enrichment analyses, each protein-coding gene is considered to be a multiset of Pfam hits; the default background is the 77,362 Pfam hits over all protein-coding genes.
		WORKSHEET NAME:	# PCGs in subset:		PCGs of interest (within background):	Additional background PCG constraints:
	DATA SHEETS	Tand≥1	16199		Gene subsets defined by number	(none)		On each sheet in each analysis, rows included are those with p-value < 0.0002 or q-value < 0.1.
	IN THIS	Tand≥2	10028		of tandem duplication-like pairs	(none)
	WORKBOOK:	Tand≥10	2423		the gene participates in	(none)		Column key for	GeneNameWord	= Word (ex: “RESISTANCE”)
		Tand≥20	801			(none)		hypergeometric	pValue	= Hypergeometric enrichment p-value (linear scale)
	EACH SHEET	Tand≥30	414			(none)		enrichment	qValue	= Benjamini–Hochberg FDR correction to p-value (linear scale)
	IS FOR ONE	Tand≥40	226			(none)		analyses of	obs/expect	= Occurrence frequency ratio to background (linear scale)
	DEFINED	Tand≥50	37			(none)		words within	subset:#	= Word appears this many times…
	SUBSET OF	SSB≥1&noTand	3828		Gene subsets defined by number	(none)		protein-coding	of#	…in current subset with this many occurrences
	PROTEIN-	SSB≥1(bkgnd=noTand)	3828		of SSB pairs the gene participates in,	Not in any tandem pairs (23,174 genes)		gene names:	bkgnd:#	= Word appears this many times…
	CODING GENES	SSB≥2&noTand	955		excluding genes in any tandem pairs	(none)			of#	…in current background with this many occurrences.
	(in Q. lobata)	SSB≥2(bkgnd=noTand)	955			Not in any tandem pairs (23,174 genes)
		Sporad&noTandSSB	10176		Sporadically (not tandem) duplicated,	(none)		Column key for	PfamShortName	= Domain/Pfam object short name (ex: “LRR-8”)
	EACH SHEET	Sporad(bkgnd=noTandSSB)	10176		excluding if any tandem or SSB pairs	Not in any tandem or SSB pairs (19,346)		hypergeometric	pValue	= Hypergeometric enrichment p-value (linear scale)
	HAS TWO	Intronless	4514		Gene subsets defined by number of	(none)		enrichment	qValue	= Benjamini–Hochberg FDR correction to p-value (linear scale)
	HYPER-	Itrns≥75%span	4249		model intron NTs relative to number	(none)		analyses of	obs/expect	= Occurrence frequency ratio to background (linear scale)
	GEOMETRIC	Itrns≥80%span	2072		of NTs in gene’s span	(none)		Pfam objects	subset:#	= Object appears this many times…
	ENRICHMENT	Itrns≥85%span	705			(none)		within protein-	of#	…in current subset with this many occurrences
	ANALYSES ON	Itrns≥90%span	110			(none)		coding genes:	bkgnd:#	= Object appears this many times…
	THAT SUBSET…	Expr=0	3632		Gene subsets defined by levels of	(none)			of#	…in current background with this many occurrences
		Expr≤0.1	9561		certain gene expression estimates	(none)			PfamAccn	= Pfam object accession (ex: “PF13855”)
	1st analysis	Expr≥500	98		(mean TPM over bud+leaf+stem pool)	(none)			PfamType	= Pfam object type (ex: “Repeat”, “Domain”, …)
	(see column	Expr≥300	207			(none)			PfamLongName	= Pfam object long name (ex: “Leucine rich repeat”).
	key to right)	Expr≥100	810			(none)
	for words in	AAlen≤80	823		Gene subsets defined by number	(none)
	gene names	AAlen≤100	2130		of amino acids in the gene’s model	(none)
		AAlen≤130	4601			(none)
	2nd analysis	AAlen≥1,800	222			(none)
	(see column	AAlen≥1,500	430			(none)
	key to right)	AAlen≥1,200	1151			(none)
	for Pfam	Rpt≤10%	420		Gene subsets defined by fraction of	(none)
	objects (e.g.,	Rpt≤10%(ignExns)	325		NTs covered by a repeat annotation,	(none)
	domains) in	Rpt≤15%	1506		collected over gene’s span enlarged	(none)
	protein-coding	Rpt≤15%(ignExns)	1114		by 5 Kbp on both ends, or that with	(none)
	gene models	Rpt≥85%	123		exons ignored (excluded)	(none)
		Rpt≥85%(ignExns)	351			(none)
		Rpt≥80%	325			(none)
		Rpt≥80%(ignExns)	775			(none)
		Rpt≥75%	687			(none)
		Rpt≥75%(ignExns)	1471			(none)
	For all sheets, tandem-like is derived from global amino acid identity ≥ 30%.

## Sheet: Tand≥1
16,199 PCGs tandemly duplicated at least once (global identity ≥ 30%) — each list shows words/Pfams with pValue < 0.0002 or qValue < 0.1:
	GeneNameWord	pValue	qValue	obs/expect	subset:#	of#	bkgnd:#	of#		PfamShortName	pValue	qValue	obs/expect	subset:#	of#	bkgnd:#	of#	PfamAccn	PfamType	PfamLongName
	LEUCINE	1.64415e-86	8.57093e-83	1.78088	659	8388	921	20877		NB-ARC	1.2474e-125	5.18046e-122	1.76048	893	35100	1118	77362	PF00931	Domain	NB-ARC domain
	RICH	1.29395e-82	3.37268e-79	1.70221	740	8388	1082	20877		LRR_8	5.20538e-125	1.0809e-121	1.6353	1199	35100	1616	77362	PF13855	Repeat	Leucine rich repeat
	REPEAT	2.54033e-71	4.41425e-68	1.60646	801	8388	1241	20877		LRR_1	5.41944e-118	7.50231e-115	1.66248	1056	35100	1400	77362	PF00560	Repeat	Leucine Rich Repeat
	GLUCOSYL	1.77099e-53	1.5387e-50	2.08554	243	8388	290	20877		Pkinase_Tyr	1.14703e-60	1.19091e-57	1.37903	1374	35100	2196	77362	PF07714	Domain	Protein tyrosine kinase
	GLUCURONOSYL	1.77099e-53	1.5387e-50	2.08554	243	8388	290	20877		Pkinase	1.99669e-60	1.65845e-57	1.38466	1335	35100	2125	77362	PF00069	Domain	Protein kinase domain
	TRANSFERASES	1.77099e-53	1.5387e-50	2.08554	243	8388	290	20877		p450	2.48737e-52	1.72167e-49	1.68796	435	35100	568	77362	PF00067	Domain	Cytochrome P450
	RESISTANCE	3.25729e-38	2.42575e-35	1.8384	260	8388	352	20877		B_lectin	8.66893e-47	5.14315e-44	1.79262	305	35100	375	77362	PF01453	Domain	D-mannose binding lectin
	CONTAINING	7.98207e-38	5.20132e-35	1.35326	995	8388	1830	20877		UDPGT	2.73181e-43	1.41815e-40	1.84525	252	35100	301	77362	PF00201	Family	UDP-glucoronosyl and UDP-glucosyl transferase
	DISEASE	3.01749e-37	1.7478e-34	1.91927	219	8388	284	20877		LRRNT_2	5.98887e-43	2.76353e-40	1.56746	490	35100	689	77362	PF08263	Family	Leucine rich repeat N-terminal domain
	GLUTATHIONE	2.64129e-33	1.3769e-30	2.21838	123	8388	138	20877		TIR_2	5.92233e-38	2.45955e-35	1.70416	300	35100	388	77362	PF13676	Domain	TIR domain
	GST	4.75788e-27	2.2548e-24	2.39558	77	8388	80	20877		F-box	9.07886e-38	3.42768e-35	1.56651	430	35100	605	77362	PF00646	Domain	F-box domain
	FAMILY	1.49304e-21	6.48602e-19	1.25777	945	8388	1870	20877		FBA_3	2.01517e-35	6.97416e-33	1.8442	205	35100	245	77362	PF08268	Domain	F-box associated domain
	OXYGENASE	2.795e-21	1.12079e-18	1.76388	163	8388	230	20877		S_locus_glycop	8.46284e-35	2.70355e-32	1.81017	216	35100	263	77362	PF00954	Domain	S-locus glycoprotein domain
	FE	1.3504e-20	5.02829e-18	1.7745	154	8388	216	20877		TIR	3.99007e-33	1.18362e-30	1.62729	316	35100	428	77362	PF01582	Family	TIR domain
	OXIDOREDUCTASE	5.51722e-19	1.91742e-16	1.65928	182	8388	273	20877		PAN_2	1.07842e-32	2.98579e-30	1.80172	206	35100	252	77362	PF08276	Domain	PAN-like domain
	ENZYMES	1.89141e-16	5.86434e-14	2.15257	64	8388	74	20877		DUF247	1.38034e-30	3.58285e-28	1.89429	159	35100	185	77362	PF03140	Family	Plant protein of unknown function
	GDXG	2.0249e-16	5.86434e-14	2.17342	62	8388	71	20877		FBA_1	1.93178e-29	4.71922e-27	1.84963	167	35100	199	77362	PF07734	Family	F-box associated
	LIPOLYTIC	2.0249e-16	5.86434e-14	2.17342	62	8388	71	20877		PGG	2.0953e-29	4.83433e-27	1.80242	184	35100	225	77362	PF13962	Domain	Domain of unknown function
	GLUCOSIDASE	1.63466e-15	4.14948e-13	1.9573	81	8388	103	20877		GST_N	1.41018e-26	3.08235e-24	1.98193	116	35100	129	77362	PF02798	Domain	Glutathione S-transferase, N-terminal domain
	S	1.6425e-15	4.14948e-13	1.58224	178	8388	280	20877		Stress-antifung	1.15953e-25	2.40776e-23	1.63086	239	35100	323	77362	PF01657	Family	Salt stress response/antifungal
	CHITINASE	1.67157e-15	4.14948e-13	2.11894	63	8388	74	20877		C1_2	8.11022e-25	1.60389e-22	1.61451	241	35100	329	77362	PF03107	Domain	C1 domain
	DUF247	9.50285e-15	2.25174e-12	2.25846	49	8388	54	20877		GST_N_3	1.46137e-23	2.75867e-21	1.91017	117	35100	135	77362	PF13417	Domain	Glutathione S-transferase, N-terminal domain
	OLIGOPEPTIDE	6.60019e-14	1.49595e-11	1.86668	84	8388	112	20877		GST_N_2	4.32115e-23	7.8025e-21	1.92637	111	35100	127	77362	PF13409	Domain	Glutathione S-transferase, N-terminal domain
	II	1.89378e-13	4.11345e-11	1.47647	210	8388	354	20877		DUF3403	2.42097e-20	4.18929e-18	1.92606	97	35100	111	77362	PF11883	Family	Domain of unknown function (DUF3403)
	ASPARTYL	5.8006e-12	1.16459e-09	1.7347	92	8388	132	20877		GUB_WAK_bind	1.22193e-19	2.02987e-17	1.76055	131	35100	164	77362	PF13947	Domain	Wall-associated receptor kinase galacturonan-binding
	NADP	5.80842e-12	1.16459e-09	2.25739	39	8388	43	20877		adh_short	6.4292e-19	1.02694e-16	1.66908	156	35100	206	77362	PF00106	Domain	short chain dehydrogenase
	LECTIN	6.84823e-12	1.32221e-09	1.89497	67	8388	88	20877		adh_short_C2	1.07741e-18	1.65721e-16	1.66647	155	35100	205	77362	PF13561	Domain	Enoyl-(Acyl carrier protein) reductase
	CURCULIN	1.05759e-10	1.96901e-08	2.0985	43	8388	51	20877		Glyco_hydro_1	1.39909e-18	2.07515e-16	1.88635	95	35100	111	77362	PF00232	Domain	Glycosyl hydrolase family 1
	TRANSPORTER	9.54049e-10	1.71499e-07	1.27867	355	8388	691	20877		GST_C	2.91546e-17	4.17514e-15	1.90866	84	35100	97	77362	PF00043	Domain	Glutathione S-transferase, C-terminal domain
	MEMBER	1.20067e-09	2.08637e-07	1.32546	270	8388	507	20877		PMEI	4.00291e-17	5.54136e-15	1.73696	119	35100	151	77362	PF04043	Domain	Plant invertase/pectin methylesterase inhibitor
	RECEPTOR	3.27397e-09	5.50555e-07	1.38273	195	8388	351	20877		Glyco_hydro_19	6.96978e-17	9.33726e-15	2.00104	69	35100	76	77362	PF00182	Domain	Chitinase class I
	PROTEASES	5.64079e-09	9.1892e-07	1.8252	55	8388	75	20877		ADH_zinc_N	1.71942e-16	2.23148e-14	1.8118	97	35100	118	77362	PF00107	Family	Zinc-binding dehydrogenase
	SECRETED	7.0382e-09	1.11182e-06	2.31113	26	8388	28	20877		KR	5.64997e-16	7.11041e-14	1.68705	124	35100	162	77362	PF08659	Family	KR domain
	P450	7.70241e-09	1.18096e-06	1.63273	82	8388	125	20877		Ank_2	1.28917e-15	1.57469e-13	1.39086	313	35100	496	77362	PF12796	Repeat	Ankyrin repeats (3 copies)
	ANKYRIN	7.94137e-09	1.18281e-06	1.67436	74	8388	110	20877		LRR_3	1.78313e-15	2.11581e-13	1.94973	69	35100	78	77362	PF07725	Repeat	Leucine Rich Repeat
	MULTI	9.54325e-09	1.38192e-06	1.78218	58	8388	81	20877		peroxidase	1.87201e-15	2.15957e-13	1.65952	128	35100	170	77362	PF00141	Domain	Peroxidase
	AAA	2.53808e-08	3.57595e-06	1.69349	66	8388	97	20877		ABC_tran	5.80443e-15	6.51508e-13	1.48883	204	35100	302	77362	PF00005	Domain	ABC transporter
	PAMP	2.95471e-08	4.05339e-06	2.48891	19	8388	19	20877		F-box-like	2.22597e-14	2.43275e-12	1.51111	181	35100	264	77362	PF12937	Domain	F-box-like
	COPPER	1.11023e-07	1.48401e-05	1.62826	70	8388	107	20877		Lectin_legB	2.44712e-14	2.60587e-12	1.73175	99	35100	126	77362	PF00139	Domain	Legume lectin domain
	PUTATIVE	1.92313e-07	2.50632e-05	1.47647	105	8388	177	20877		FBD	2.65342e-14	2.75491e-12	1.76324	92	35100	115	77362	PF08387	Family	FBD
	ATPASE	2.45578e-07	3.12243e-05	1.41003	132	8388	233	20877		DUF4220	3.29404e-14	3.33662e-12	1.88539	71	35100	83	77362	PF13968	Family	Domain of unknown function (DUF4220)
	MANNOSE	2.70046e-07	3.35179e-05	1.78891	46	8388	64	20877		Lipase_GDSL	1.00692e-13	9.95648e-12	1.65303	114	35100	152	77362	PF00657	Family	GDSL-like Lipase/Acylhydrolase
	S10	5.21122e-07	6.24004e-05	1.71533	51	8388	74	20877		2OG-FeII_Oxy	1.13637e-13	1.09753e-11	1.58598	136	35100	189	77362	PF03171	Domain	2OG-Fe(II) oxygenase superfamily
	CARBOXYPEPTIDASE	5.26686e-07	6.24004e-05	1.59014	69	8388	108	20877		DIOX_N	1.56109e-13	1.47346e-11	1.59519	131	35100	181	77362	PF14226	Family	non-haem dioxygenase in morphine synthesis N-terminal
	RELATED	5.94207e-07	6.88356e-05	1.07806	1976	8388	4562	20877		DUF594	1.34071e-12	1.23733e-10	1.91233	59	35100	68	77362	PF04578	Family	Protein of unknown function, DUF594
	RPP8	6.23818e-07	7.06949e-05	1.97837	31	8388	39	20877		ABC2_membrane	4.91514e-12	4.43751e-10	1.67081	94	35100	124	77362	PF01061	Family	ABC-2 type transporter
	FUNCTIONAL	9.02409e-07	9.60052e-05	2.13335	24	8388	28	20877		Terpene_synth_C	6.85751e-12	6.05941e-10	1.79399	70	35100	86	77362	PF03936	Domain	Terpene synthase family, metal binding domain
	PSEUDOKINASE	9.02409e-07	9.60052e-05	2.13335	24	8388	28	20877		GST_C_2	9.70999e-12	8.40116e-10	1.86257	60	35100	71	77362	PF13410	Domain	Glutathione S-transferase, C-terminal domain
	ZED1	9.02409e-07	9.60052e-05	2.13335	24	8388	28	20877		Dimerisation	1.27998e-11	1.08485e-09	1.9636	49	35100	55	77362	PF08100	Domain	Dimerisation domain
	ALCOHOL	1.00117e-06	0.000104382	1.86668	36	8388	48	20877		LRR_2	1.92012e-11	1.59486e-09	2.05377	41	35100	44	77362	PF07723	Repeat	Leucine Rich Repeat
	GATED	2.31133e-06	0.000236255	1.82859	36	8388	49	20877		Abhydrolase_3	2.46383e-11	2.00633e-09	1.69385	83	35100	108	77362	PF07859	Domain	alpha/beta hydrolase fold
	F14J9.2	2.83821e-06	0.000279162	2.48891	14	8388	14	20877		Transferase	4.82522e-11	3.85368e-09	1.5354	124	35100	178	77362	PF02458	Family	Transferase family
	IV.1	2.83821e-06	0.000279162	2.48891	14	8388	14	20877		Cellulose_synt	7.77791e-11	6.09466e-09	1.70926	76	35100	98	77362	PF03552	Family	Cellulose synthase
	NUCLEOPORIN	3.31059e-06	0.000319595	1.91455	30	8388	39	20877		Cupin_1	1.03141e-10	7.93228e-09	1.60746	97	35100	133	77362	PF00190	Domain	Cupin
	BCS1	3.52892e-06	0.000334477	1.83963	34	8388	46	20877		Bet_v_1	1.22021e-10	9.21369e-09	1.87886	52	35100	61	77362	PF00407	Domain	Pathogenesis-related protein Bet v I family
	SUBTILISIN	3.70045e-06	0.000340128	1.52339	71	8388	116	20877		Methyltransf_2	1.45292e-10	1.0775e-08	1.78019	63	35100	78	77362	PF00891	Family	O-methyltransferase
	CASSETTE	3.74604e-06	0.000340128	1.62855	53	8388	81	20877		Terpene_synth	3.32924e-10	2.42567e-08	1.80049	58	35100	71	77362	PF01397	Domain	Terpene synthase, N-terminal domain
	CYCLIC	3.78428e-06	0.000340128	1.76487	39	8388	55	20877		OPT	4.32732e-10	3.09851e-08	1.86784	50	35100	59	77362	PF03169	Family	OPT oligopeptide transporter protein
	OXIDASE	3.85036e-06	0.000340202	1.37167	124	8388	225	20877		Asp	4.66915e-10	3.2866e-08	1.6163	88	35100	120	77362	PF00026	Family	Eukaryotic aspartyl protease
	X	4.87971e-06	0.000423966	1.65928	48	8388	72	20877		Dirigent	8.11443e-10	5.61653e-08	1.86204	49	35100	58	77362	PF03018	Family	Dirigent-like protein
	LIPOXYGENASE	9.95459e-06	0.00085071	1.99113	24	8388	30	20877		SEO_C	1.399e-09	9.52465e-08	1.92854	42	35100	48	77362	PF14577	Family	Sieve element occlusion C-terminus
	METALLOPROTEINASE	1.08134e-05	0.000909198	2.14952	19	8388	22	20877		DUF241	1.50541e-09	1.00838e-07	1.90153	44	35100	51	77362	PF03087	Family	Arabidopsis protein of unknown function
	ENDOCHITINASE	1.2114e-05	0.00100238	2.22692	17	8388	19	20877		ABC_membrane	2.33339e-09	1.53818e-07	1.5558	96	35100	136	77362	PF00664	Family	ABC transporter transmembrane region
	PROTEINASE	1.83588e-05	0.00148044	1.90329	26	8388	34	20877		Cupin_2	4.28451e-09	2.78025e-07	1.65896	70	35100	93	77362	PF07883	Domain	Cupin domain
	DUF313	1.84593e-05	0.00148044	2.07409	20	8388	24	20877		ADH_N	5.47236e-09	3.49641e-07	1.71744	60	35100	77	77362	PF08240	Domain	Alcohol dehydrogenase GroES-like domain
	CONVERTASE	2.37196e-05	0.00181838	1.61254	46	8388	71	20877		TAXi_C	7.63674e-09	4.80536e-07	1.57432	85	35100	119	77362	PF14541	Domain	Xylanase inhibitor C-terminal
	KEXIN	2.37196e-05	0.00181838	1.61254	46	8388	71	20877		EamA	1.06019e-08	6.57159e-07	1.5211	98	35100	142	77362	PF00892	Family	EamA-like transporter family
	PROPROTEIN	2.37196e-05	0.00181838	1.61254	46	8388	71	20877		COesterase	1.10966e-08	6.77709e-07	1.76324	52	35100	65	77362	PF00135	Domain	Carboxylesterase family
	REDUCTASE	2.66629e-05	0.0020144	1.39809	91	8388	162	20877		Neprosin	1.28586e-08	7.73939e-07	1.77746	50	35100	62	77362	PF03080	Family	Neprosin
	CHROMATE	4.38722e-05	0.00326722	2.48891	11	8388	11	20877		MatE	1.56146e-08	9.26391e-07	1.49306	105	35100	155	77362	PF01554	Family	MatE
	L2	5.02681e-05	0.00369081	2.11558	17	8388	20	20877		PTR2	1.60582e-08	9.3929e-07	1.52967	93	35100	134	77362	PF00854	Family	POT family
	MULTIDRUG	5.30326e-05	0.00383792	1.63207	40	8388	61	20877		WAK	1.78979e-08	1.03236e-06	1.93526	36	35100	41	77362	PF08488	Family	Wall-associated kinase
	O	5.37441e-05	0.00383792	1.36264	98	8388	179	20877		LRR_6	2.20101e-08	1.25216e-06	1.29345	250	35100	426	77362	PF13516	Repeat	Leucine Rich repeat
	CINNAMYL	6.03593e-05	0.00419537	2.1961	15	8388	17	20877		DUF674	3.68448e-08	2.06779e-06	1.8965	37	35100	43	77362	PF05056	Family	Protein of unknown function (DUF674)
	DIRIGENT	6.03593e-05	0.00419537	2.1961	15	8388	17	20877		TAXi_N	5.7667e-08	3.19321e-06	1.52861	86	35100	124	77362	PF14543	Domain	Xylanase inhibitor N-terminal
	ISOFLAVONE	6.20918e-05	0.00425901	2.31113	13	8388	14	20877		Chitin_bind_1	6.17943e-08	3.37673e-06	2.20405	21	35100	21	77362	PF00187	Domain	Chitin recognition protein
	GLYCOSYL	6.47627e-05	0.00438452	1.57748	45	8388	71	20877		ADH_N_2	9.73934e-08	5.25292e-06	1.99742	29	35100	32	77362	PF16884	Family	N-terminal domain of oxidoreductase
	PURPLE	7.22696e-05	0.00483002	1.76045	29	8388	41	20877		MATH	1.51177e-07	8.04922e-06	1.76324	44	35100	55	77362	PF00917	Domain	MATH domain
	EP3	0.000109272	0.00694677	2.48891	10	8388	10	20877		Prenyltrans	1.7878e-07	9.39841e-06	1.60294	64	35100	88	77362	PF00432	Repeat	Prenyltransferase and squalene oxidase repeat
	NEOMENTHOL	0.000109272	0.00694677	2.48891	10	8388	10	20877		GST_C_3	2.41609e-07	1.25425e-05	1.84525	36	35100	43	77362	PF14497	Domain	Glutathione S-transferase, C-terminal domain
	OCCLUSION	0.000109272	0.00694677	2.48891	10	8388	10	20877		PDR_assoc	2.51771e-07	1.29087e-05	1.87344	34	35100	40	77362	PF08370	Family	Plant PDR ABC transporter associated
	SIEVE	0.000109272	0.00694677	2.48891	10	8388	10	20877		Peptidase_S10	2.96941e-07	1.5039e-05	1.55842	70	35100	99	77362	PF00450	Domain	Serine carboxypeptidase
	DUF594	0.000144124	0.00894429	2.29746	12	8388	13	20877		Malectin	6.00966e-07	3.007e-05	1.44454	97	35100	148	77362	PF11721	Domain	Di-glucose binding within endoplasmic reticulum
	NTM1	0.000144124	0.00894429	2.29746	12	8388	13	20877		Glyco_hydro_18	7.45177e-07	3.68419e-05	1.80331	36	35100	44	77362	PF00704	Domain	Glycosyl hydrolases family 18
	B3	0.000158325	0.00971	1.69699	30	8388	44	20877		SEO_N	8.79702e-07	4.29812e-05	1.92854	28	35100	32	77362	PF14576	Family	Sieve element occlusion N-terminus
	TRANSPORTING	0.000161555	0.00979283	1.56021	42	8388	67	20877		Amidase	2.44104e-06	0.00011788	1.78423	34	35100	42	77362	PF01425	Family	Amidase
	SECRETORY	0.000164512	0.0098575	1.55106	43	8388	69	20877		FMO-like	3.08885e-06	0.000147448	1.7351	37	35100	47	77362	PF00743	Family	Flavin-binding monooxygenase-like
	NRT1	0.000226437	0.0132631	1.60002	36	8388	56	20877		Lipoxygenase	3.27372e-06	0.000154497	1.8701	28	35100	33	77362	PF00305	Domain	Lipoxygenase
	PTR	0.000226437	0.0132631	1.60002	36	8388	56	20877		ADH_zinc_N_2	3.53658e-06	0.000165027	1.69542	40	35100	52	77362	PF13602	Domain	Zinc-binding dehydrogenase
	POLYGALACTURONASE	0.000229173	0.0132742	1.94784	18	8388	23	20877		Cu-oxidase	4.13703e-06	0.000190901	1.53771	60	35100	86	77362	PF00394	Domain	Multicopper oxidase
	PROTEASE	0.000268594	0.0153866	1.22406	180	8388	366	20877		LRR_4	4.38459e-06	0.000197942	1.4761	73	35100	109	77362	PF12799	Repeat	Leucine Rich repeats (2 copies)
	BG1	0.000272143	0.0154205	2.48891	9	8388	9	20877		RPW8	4.38495e-06	0.000197942	1.77399	33	35100	41	77362	PF05659	Family	Arabidopsis broad-spectrum mildew resistance protein RPW8
	MLP	0.000332721	0.0184518	2.2815	11	8388	12	20877		Peptidase_S8	4.95854e-06	0.000221428	1.451	79	35100	120	77362	PF00082	Domain	Subtilase family
	P3	0.000332721	0.0184518	2.2815	11	8388	12	20877		Sugar_tr	6.18025e-06	0.000273049	1.37429	106	35100	170	77362	PF00083	Family	Sugar (and other) transporter
	PEROXIDASE	0.000404599	0.0222018	1.49335	45	8388	75	20877		ABC_trans_N	7.83472e-06	0.000342501	1.76324	32	35100	40	77362	PF14510	Domain	ABC-transporter extracellular N-terminal
	TRAF	0.00045161	0.0245234	1.92325	17	8388	22	20877		SQHop_cyclase_C	1.17382e-05	0.000507801	1.93956	22	35100	25	77362	PF13243	Domain	Squalene-hopene cyclase C-terminal domain
	F15I1.5	0.000674176	0.0347218	1.96493	15	8388	19	20877		Pectinesterase	1.55945e-05	0.000667671	1.46936	66	35100	99	77362	PF01095	Family	Pectinesterase
	CHITIN	0.000677727	0.0347218	2.48891	8	8388	8	20877		Chloroplast_duf	2.29356e-05	0.000971956	1.87752	23	35100	27	77362	PF14476	Family	Petal formation-expressed
	DMP2	0.000677727	0.0347218	2.48891	8	8388	8	20877		Cu-oxidase_2	2.98637e-05	0.00125277	1.48645	58	35100	86	77362	PF07731	Domain	Multicopper oxidase
	ELICITOR	0.000677727	0.0347218	2.48891	8	8388	8	20877		Oxidored_FMN	3.13564e-05	0.00130223	2.0744	16	35100	17	77362	PF00724	Domain	NADH:flavin oxidoreductase / NADH oxidase family
	S.5	0.000677727	0.0347218	2.48891	8	8388	8	20877		DUF629	4.43983e-05	0.00182561	1.91656	20	35100	23	77362	PF04780	Family	Protein of unknown function (DUF629)
	HYDROLASE	0.000679384	0.0347218	1.26648	115	8388	226	20877		NACHT	4.75822e-05	0.00192363	1.67927	32	35100	42	77362	PF05729	Domain	NACHT domain
	NON	0.000738491	0.0373763	1.41475	54	8388	95	20877		Aldo_ket_red	4.77086e-05	0.00192363	1.54972	45	35100	64	77362	PF00248	Domain	Aldo/keto reductase family
	F25A4.25	0.00076327	0.0378945	2.26265	10	8388	11	20877		Cu-oxidase_3	5.35757e-05	0.00213942	1.48773	54	35100	80	77362	PF07732	Domain	Multicopper oxidase
	F6	0.00076327	0.0378945	2.26265	10	8388	11	20877		WAK_assoc	6.17994e-05	0.00244431	1.6193	36	35100	49	77362	PF14380	Domain	Wall-associated receptor kinase C-terminal
	STEROID	0.000910531	0.0447792	1.74224	21	8388	30	20877		Neprosin_AP	8.06617e-05	0.00316026	1.62908	34	35100	46	77362	PF14365	Family	Neprosin activation peptide
	HYDROXYLASE	0.000944869	0.0460337	1.5497	33	8388	53	20877		Carb_anhydrase	8.17099e-05	0.00317142	1.97204	17	35100	19	77362	PF00194	Domain	Eukaryotic-type carbonic anhydrase
	GALACTOSIDASE	0.000963563	0.0465097	1.52828	35	8388	57	20877		Ank_4	9.16134e-05	0.00352287	1.23454	177	35100	316	77362	PF13637	Domain	Ankyrin repeats (many copies)
	LANOSTEROL	0.000982579	0.0469925	2.02224	13	8388	16	20877		MFS_1	0.000115413	0.00439733	1.29923	112	35100	190	77362	PF07690	Family	Major Facilitator Superfamily
	L	0.00112433	0.053283	1.34168	69	8388	128	20877		Pur_ac_phosph_N	0.000130228	0.00491669	1.70026	27	35100	35	77362	PF16656	Domain	Purple acid Phosphatase, N-terminal domain
	H4	0.00134157	0.0630053	1.93582	14	8388	18	20877		SQHop_cyclase_N	0.000133167	0.00498235	1.79589	22	35100	27	77362	PF13249	Domain	Squalene-hopene cyclase N-terminal domain
	FERONIA	0.00137	0.0637662	2.106	11	8388	13	20877		SNase	0.000135296	0.00501682	2.05711	14	35100	15	77362	PF00565	Domain	Staphylococcal nuclease homologue
	IBR	0.00161311	0.0735187	1.71649	20	8388	29	20877		Thaumatin	0.000155839	0.00572744	1.53162	41	35100	59	77362	PF00314	Domain	Thaumatin family
	RBR	0.00161311	0.0735187	1.71649	20	8388	29	20877		DUF569	0.000167572	0.00610462	2.20405	11	35100	11	77362	PF04601	Domain	Domain of unknown function (DUF569)
	CYTOCHROME	0.00162538	0.0735187	1.27122	95	8388	186	20877		Glyco_hydro_28	0.000191419	0.00691272	1.42762	57	35100	88	77362	PF00295	Domain	Glycosyl hydrolases family 28
	BTF3	0.00168765	0.0735187	2.48891	7	8388	7	20877		NAM	0.000197306	0.00706388	1.31161	97	35100	163	77362	PF02365	Family	No apical meristem (NAM) protein
	EPR1	0.00168765	0.0735187	2.48891	7	8388	7	20877		Malectin_like	0.000199154	0.00706912	1.35367	78	35100	127	77362	PF12819	Domain	Carbohydrate-binding protein of the ER
	MYB113	0.00168765	0.0735187	2.48891	7	8388	7	20877		CAP	0.000281497	0.00990727	1.82073	19	35100	23	77362	PF00188	Domain	Cysteine-rich secretory protein family
	RIF1	0.00168765	0.0735187	2.48891	7	8388	7	20877		AAA_assoc	0.000286422	0.0099959	1.61272	30	35100	41	77362	PF14363	Family	Domain associated at C-terminal with AAA
	DIMETHYLANILINE	0.00169236	0.0735187	1.86668	15	8388	20	20877		PC-Esterase	0.000292299	0.010116	1.46936	46	35100	69	77362	PF13839	Family	GDSL/SGNH-like Acyl-Esterase family found in Pmr5 and Cas1p
	GB|AAD49762.1	0.00173798	0.0736594	2.24002	9	8388	10	20877		LEA_2	0.000316373	0.0108587	1.43263	52	35100	80	77362	PF03168	Domain	Late embryogenesis abundant protein
	INSOLUBLE	0.00173798	0.0736594	2.24002	9	8388	10	20877		Ferritin_2	0.000319447	0.0108743	1.94475	15	35100	17	77362	PF13668	Domain	Ferritin-like domain
	ISOENZYME	0.00173798	0.0736594	2.24002	9	8388	10	20877		ZT_dimer	0.000354016	0.0119531	1.73175	22	35100	28	77362	PF16916	Domain	Dimerisation domain of Zinc Transporter
	CYSTEINE	0.00210388	0.0884476	1.26464	94	8388	185	20877		Methyltransf_7	0.000376782	0.0126192	1.62403	28	35100	38	77362	PF03492	Family	SAM dependent carboxyl methyltransferase
	PECTINESTERASE	0.00224069	0.0934455	1.46887	36	8388	61	20877		Rad60-SLD	0.000398015	0.0132237	1.40956	55	35100	86	77362	PF11976	Family	Ubiquitin-2 like Rad60 SUMO-like
	ERD6	0.0023214	0.0960432	1.76298	17	8388	24	20877		Inhibitor_I9	0.000424231	0.0139828	1.4312	50	35100	77	77362	PF05922	Domain	Peptidase inhibitor I9
										Metallophos_C	0.000467775	0.0152966	1.59793	29	35100	40	77362	PF14008	Domain	Iron/zinc purple acid phosphatase-like protein C
										XET_C	0.000503093	0.016323	1.54752	33	35100	47	77362	PF06955	Family	Xyloglucan endo-transglycosylase (XET) C-terminus
										PMR5N	0.000569011	0.0183186	1.4956	38	35100	56	77362	PF14416	Domain	PMR5 N terminal Domain
										ANF_receptor	0.000619845	0.0198017	1.60836	27	35100	37	77362	PF01094	Family	Receptor family ligand binding region
										EGF_CA	0.00077379	0.0243451	1.74487	19	35100	24	77362	PF07645	Domain	Calcium-binding EGF domain
										Peptidase_M10	0.00077379	0.0243451	1.74487	19	35100	24	77362	PF00413	Domain	Matrixin
										Zip	0.00081959	0.0255921	1.62062	25	35100	34	77362	PF02535	Family	ZIP Zinc transporter
										Ion_trans	0.000867031	0.0268715	1.4464	42	35100	64	77362	PF00520	Family	Ion transport protein
										Cation_efflux	0.000906043	0.0278726	1.55896	29	35100	41	77362	PF01545	Family	Cation efflux family
										DUF3774	0.000942963	0.028795	1.78423	17	35100	21	77362	PF12609	Family	Wound-induced protein
										HSP70	0.00105733	0.0320517	1.33037	67	35100	111	77362	PF00012	Family	Hsp70 protein
										Glyco_hydro_3_C	0.00108043	0.0322808	1.63526	23	35100	31	77362	PF01915	Domain	Glycosyl hydrolase family 3 C-terminal domain
										Peripla_BP_6	0.00108043	0.0322808	1.63526	23	35100	31	77362	PF13458	Family	Periplasmic binding protein
										FMN_red	0.00110649	0.0325903	1.8367	15	35100	18	77362	PF03358	Domain	NADPH-dependent FMN reductase
										Methyltransf_3	0.00110649	0.0325903	1.8367	15	35100	18	77362	PF01596	Domain	O-methyltransferase
										Ctr	0.00117469	0.0343554	2.02038	11	35100	12	77362	PF04145	Family	Ctr copper transporter family
										NmrA	0.00126811	0.0368283	1.36803	54	35100	87	77362	PF05368	Family	NmrA-like family
										BURP	0.00136677	0.039418	1.72491	18	35100	23	77362	PF03181	Family	BURP domain
										PAH	0.00141816	0.0406179	1.65303	21	35100	28	77362	PF02671	Repeat	Paired amphipathic helix repeat
										AAA	0.00164315	0.0467399	1.19198	159	35100	294	77362	PF00004	Domain	ATPase family associated with various cellular activities (AAA)
										Exo5	0.00179492	0.0507097	2.20405	8	35100	8	77362	PF09810	Family	Exonuclease V - a 5' deoxyribonuclease
										BBE	0.00184973	0.051905	1.67507	19	35100	25	77362	PF08031	Domain	Berberine and berberine like
										HSP20	0.00213998	0.0596467	1.40257	42	35100	66	77362	PF00011	Family	Hsp20/alpha crystallin family
										CitMHS	0.00234443	0.0644796	1.88918	12	35100	14	77362	PF03600	Family	Citrate transporter
										Glyco_hydro_32N	0.00234443	0.0644796	1.88918	12	35100	14	77362	PF00251	Domain	Glycosyl hydrolases family 32 N-terminal domain
										PG_binding_1	0.00238979	0.0648679	1.70313	17	35100	22	77362	PF01471	Domain	Putative peptidoglycan binding domain
										Say1_Mug180	0.00238979	0.0648679	1.70313	17	35100	22	77362	PF10340	Family	Steryl acetyl hydrolase
										Nodulin-like	0.00289943	0.0781904	1.48645	29	35100	43	77362	PF06813	Family	Nodulin-like
										Epimerase	0.00299624	0.0802799	1.23736	96	35100	171	77362	PF01370	Family	NAD dependent epimerase/dehydratase family
										Glyco_hydro_3	0.00304851	0.0811567	1.53059	25	35100	36	77362	PF00933	Domain	Glycosyl hydrolase family 3 N terminal domain
										Metallophos	0.00317004	0.0838545	1.30933	60	35100	101	77362	PF00149	Domain	Calcineurin-like phosphoesterase
										Flavodoxin_2	0.00377529	0.0986087	1.79079	13	35100	16	77362	PF02525	Domain	Flavodoxin-like fold
										Methyltransf_24	0.00377529	0.0986087	1.79079	13	35100	16	77362	PF13578	Domain	Methyltransferase domain

## Sheet: Tand≥2
10,028 PCGs tandemly duplicated at least twice (global identity ≥ 30%) — each list shows words/Pfams with pValue < 0.0002 or qValue < 0.1:
	GeneNameWord	pValue	qValue	obs/expect	subset:#	of#	bkgnd:#	of#		PfamShortName	pValue	qValue	obs/expect	subset:#	of#	bkgnd:#	of#	PfamAccn	PfamType	PfamLongName
	RICH	4.98094e-117	2.59656e-113	2.32202	601	4994	1082	20877		LRR_8	6.43282e-161	2.67155e-157	2.07415	1005	23196	1616	77362	PF13855	Repeat	Leucine rich repeat
	LEUCINE	2.18463e-114	5.69424e-111	2.42836	535	4994	921	20877		NB-ARC	6.32706e-159	1.31381e-155	2.29105	768	23196	1118	77362	PF00931	Domain	NB-ARC domain
	REPEAT	5.04501e-100	8.76655e-97	2.12558	631	4994	1241	20877		LRR_1	1.52742e-153	2.11446e-150	2.12973	894	23196	1400	77362	PF00560	Repeat	Leucine Rich Repeat
	GLUCOSYL	9.17588e-71	7.97231e-68	3.05603	212	4994	290	20877		Pkinase	1.57344e-85	1.63362e-82	1.66836	1063	23196	2125	77362	PF00069	Domain	Protein kinase domain
	GLUCURONOSYL	9.17588e-71	7.97231e-68	3.05603	212	4994	290	20877		Pkinase_Tyr	4.53986e-84	3.77081e-81	1.65087	1087	23196	2196	77362	PF07714	Domain	Protein tyrosine kinase
	TRANSFERASES	9.17588e-71	7.97231e-68	3.05603	212	4994	290	20877		B_lectin	1.08213e-61	7.49014e-59	2.38352	268	23196	375	77362	PF01453	Domain	D-mannose binding lectin
	CONTAINING	1.49396e-70	1.11257e-67	1.74755	765	4994	1830	20877		LRRNT_2	2.89117e-57	1.71529e-54	1.97495	408	23196	689	77362	PF08263	Family	Leucine rich repeat N-terminal domain
	RESISTANCE	9.08668e-56	5.92111e-53	2.63651	222	4994	352	20877		p450	6.51924e-54	3.3843e-51	2.04336	348	23196	568	77362	PF00067	Domain	Cytochrome P450
	DISEASE	1.57154e-54	9.10268e-52	2.81148	191	4994	284	20877		UDPGT	4.60513e-52	2.12501e-49	2.41549	218	23196	301	77362	PF00201	Family	UDP-glucoronosyl and UDP-glucosyl transferase
	GLUTATHIONE	4.23609e-48	2.20827e-45	3.45339	114	4994	138	20877		FBA_3	1.63799e-51	6.80259e-49	2.55921	188	23196	245	77362	PF08268	Domain	F-box associated domain
	GST	4.37689e-36	2.07425e-33	3.76237	72	4994	80	20877		Stress-antifung	1.96677e-50	7.42546e-48	2.34389	227	23196	323	77362	PF01657	Family	Salt stress response/antifungal
	OXIDOREDUCTASE	1.34415e-31	5.83921e-29	2.3735	155	4994	273	20877		S_locus_glycop	2.42947e-49	8.408e-47	2.47283	195	23196	263	77362	PF00954	Domain	S-locus glycoprotein domain
	OXYGENASE	2.34379e-30	9.39861e-28	2.4719	136	4994	230	20877		TIR_2	3.00357e-47	9.59526e-45	2.18332	254	23196	388	77362	PF13676	Domain	TIR domain
	FE	1.8651e-29	6.94482e-27	2.49664	129	4994	216	20877		PAN_2	1.20737e-46	3.58159e-44	2.46165	186	23196	252	77362	PF08276	Domain	PAN-like domain
	FAMILY	1.85189e-27	6.43592e-25	1.44191	645	4994	1870	20877		TIR	1.35772e-42	3.75908e-40	2.06498	265	23196	428	77362	PF01582	Family	TIR domain
	S	3.79207e-24	1.2355e-21	2.16486	145	4994	280	20877		F-box	1.21503e-41	3.15377e-39	1.87981	341	23196	605	77362	PF00646	Domain	F-box domain
	DUF247	1.49524e-22	4.58512e-20	3.63851	47	4994	54	20877		DUF247	2.02249e-38	4.94082e-36	2.54192	141	23196	185	77362	PF03140	Family	Plant protein of unknown function
	CHITINASE	7.90711e-21	2.28999e-18	3.16356	56	4994	74	20877		FBA_1	2.97263e-37	6.85851e-35	2.46365	147	23196	199	77362	PF07734	Family	F-box associated
	II	1.14058e-19	3.12939e-17	1.91307	162	4994	354	20877		PGG	4.91783e-34	1.07493e-31	2.31237	156	23196	225	77362	PF13962	Domain	Domain of unknown function
	GDXG	1.11962e-15	2.77933e-13	2.88508	49	4994	71	20877		GST_N	1.6347e-33	3.39446e-31	2.71465	105	23196	129	77362	PF02798	Domain	Glutathione S-transferase, N-terminal domain
	LIPOLYTIC	1.11962e-15	2.77933e-13	2.88508	49	4994	71	20877		GST_N_3	3.47819e-32	6.87854e-30	2.64341	107	23196	135	77362	PF13417	Domain	Glutathione S-transferase, N-terminal domain
	NADP	2.92339e-15	6.9271e-13	3.40266	35	4994	43	20877		GST_N_2	1.17707e-31	2.22199e-29	2.67862	102	23196	127	77362	PF13409	Domain	Glutathione S-transferase, N-terminal domain
	GLUCOSIDASE	4.0625e-15	9.20775e-13	2.51637	62	4994	103	20877		C1_2	9.02546e-29	1.62968e-26	1.98689	196	23196	329	77362	PF03107	Domain	C1 domain
	ENZYMES	1.42843e-14	3.10267e-12	2.76811	49	4994	74	20877		GST_C	1.12765e-27	1.95131e-25	2.78502	81	23196	97	77362	PF00043	Domain	Glutathione S-transferase, C-terminal domain
	SECRETED	1.50625e-14	3.14084e-12	3.88182	26	4994	28	20877		Glyco_hydro_19	5.14264e-26	8.54296e-24	2.94019	67	23196	76	77362	PF00182	Domain	Chitinase class I
	LECTIN	7.64337e-14	1.5325e-11	2.56526	54	4994	88	20877		DUF3403	8.2952e-26	1.325e-23	2.61403	87	23196	111	77362	PF11883	Family	Domain of unknown function (DUF3403)
	PAMP	1.53284e-12	2.95952e-10	4.18042	19	4994	19	20877		Lectin_legB	4.41445e-24	6.79008e-22	2.46165	93	23196	126	77362	PF00139	Domain	Legume lectin domain
	ASPARTYL	1.72263e-12	3.20718e-10	2.18522	69	4994	132	20877		adh_short	1.39778e-21	2.07321e-19	2.07232	128	23196	206	77362	PF00106	Domain	short chain dehydrogenase
	PUTATIVE	2.20706e-12	3.96738e-10	2.00754	85	4994	177	20877		DIOX_N	2.73288e-21	3.91367e-19	2.13744	116	23196	181	77362	PF14226	Family	non-haem dioxygenase in morphine synthesis N-terminal
	TRANSPORTER	1.6359e-11	2.84264e-09	1.46405	242	4994	691	20877		adh_short_C2	2.91267e-21	4.03211e-19	2.06616	127	23196	205	77362	PF13561	Domain	Enoyl-(Acyl carrier protein) reductase
	AAA	7.15939e-11	1.20393e-08	2.28415	53	4994	97	20877		LRR_3	2.437e-20	3.26479e-18	2.69377	63	23196	78	77362	PF07725	Repeat	Leucine Rich Repeat
	MEMBER	9.69221e-11	1.57892e-08	1.5254	185	4994	507	20877		F-box-like	3.87699e-20	5.0316e-18	1.9076	151	23196	264	77362	PF12937	Domain	F-box-like
	FUNCTIONAL	1.33387e-10	1.98671e-08	3.43391	23	4994	28	20877		KR	5.85695e-20	7.37088e-18	2.16167	105	23196	162	77362	PF08659	Family	KR domain
	PSEUDOKINASE	1.33387e-10	1.98671e-08	3.43391	23	4994	28	20877		Glyco_hydro_1	7.52666e-20	9.19359e-18	2.40371	80	23196	111	77362	PF00232	Domain	Glycosyl hydrolase family 1
	ZED1	1.33387e-10	1.98671e-08	3.43391	23	4994	28	20877		GST_C_2	2.72914e-19	3.23832e-17	2.72448	58	23196	71	77362	PF13410	Domain	Glutathione S-transferase, C-terminal domain
	MULTI	2.24153e-10	3.24586e-08	2.37406	46	4994	81	20877		2OG-FeII_Oxy	4.27864e-19	4.93588e-17	2.04697	116	23196	189	77362	PF03171	Domain	2OG-Fe(II) oxygenase superfamily
	SECRETORY	3.13973e-10	4.42362e-08	2.48402	41	4994	69	20877		PMEI	3.70009e-18	4.1531e-16	2.14244	97	23196	151	77362	PF04043	Domain	Plant invertase/pectin methylesterase inhibitor
	RPP8	3.62229e-10	4.96921e-08	3.00132	28	4994	39	20877		FBD	3.16209e-16	3.45583e-14	2.2331	77	23196	115	77362	PF08387	Family	FBD
	CURCULIN	7.27312e-10	9.72174e-08	2.70498	33	4994	51	20877		ADH_zinc_N	6.17872e-16	6.57954e-14	2.20459	78	23196	118	77362	PF00107	Family	Zinc-binding dehydrogenase
	GATED	9.28622e-10	1.21023e-07	2.73007	32	4994	49	20877		peroxidase	1.78175e-15	1.8499e-13	1.98147	101	23196	170	77362	PF00141	Domain	Peroxidase
	CARBOXYPEPTIDASE	1.07118e-09	1.36197e-07	2.12892	55	4994	108	20877		GUB_WAK_bind	2.7357e-15	2.77106e-13	1.99295	98	23196	164	77362	PF13947	Domain	Wall-associated receptor kinase galacturonan-binding
	OLIGOPEPTIDE	1.83377e-09	2.27606e-07	2.09021	56	4994	112	20877		DUF4220	1.4048e-14	1.38908e-12	2.37077	59	23196	83	77362	PF13968	Family	Domain of unknown function (DUF4220)
	CYSTEINE	2.04779e-09	2.48258e-07	1.83034	81	4994	185	20877		Ank_2	2.07234e-14	2.0015e-12	1.53981	229	23196	496	77362	PF12796	Repeat	Ankyrin repeats (3 copies)
	COPPER	2.31054e-09	2.73746e-07	2.10974	54	4994	107	20877		DUF674	3.33771e-14	3.15035e-12	2.86978	37	23196	43	77362	PF05056	Family	Protein of unknown function (DUF674)
	ENDOCHITINASE	2.76432e-09	3.20232e-07	3.74037	17	4994	19	20877		ABC_tran	2.48874e-13	2.29683e-11	1.66757	151	23196	302	77362	PF00005	Domain	ABC transporter
	RECEPTOR	5.55204e-09	6.29191e-07	1.57212	132	4994	351	20877		Cellulose_synt	5.63612e-13	4.99854e-11	2.17805	64	23196	98	77362	PF03552	Family	Cellulose synthase
	PROTEASE	1.51668e-08	1.68222e-06	1.54196	135	4994	366	20877		Cupin_1	5.65691e-13	4.99854e-11	2.0061	80	23196	133	77362	PF00190	Domain	Cupin
	RELATED	3.07829e-08	3.34315e-06	1.12803	1231	4994	4562	20877		Terpene_synth	2.53421e-12	2.19262e-10	2.34869	50	23196	71	77362	PF01397	Domain	Terpene synthase, N-terminal domain
	CYCLIC	5.57678e-08	5.93301e-06	2.43224	32	4994	55	20877		Cupin_2	6.42936e-12	5.44921e-10	2.15171	60	23196	93	77362	PF07883	Domain	Cupin domain
	ISOFLAVONE	9.04199e-08	9.24233e-06	3.88182	13	4994	14	20877		Chitin_bind_1	1.02764e-11	8.53555e-10	3.33514	21	23196	21	77362	PF00187	Domain	Chitin recognition protein
	IV.1	9.04199e-08	9.24233e-06	3.88182	13	4994	14	20877		Amidase	1.21824e-11	9.92031e-10	2.69988	34	23196	42	77362	PF01425	Family	Amidase
	BCS1	9.88266e-08	9.90737e-06	2.5446	28	4994	46	20877		Bet_v_1	1.4058e-11	1.12275e-09	2.40568	44	23196	61	77362	PF00407	Domain	Pathogenesis-related protein Bet v I family
	NUCLEOPORIN	1.12449e-07	1.10603e-05	2.67975	25	4994	39	20877		Prenyltrans	1.69007e-11	1.32432e-09	2.16026	57	23196	88	77362	PF00432	Repeat	Prenyltransferase and squalene oxidase repeat
	CHROMATE	1.45527e-07	1.40487e-05	4.18042	11	4994	11	20877		ABC_membrane	3.16032e-11	2.43052e-09	1.9128	78	23196	136	77362	PF00664	Family	ABC transporter transmembrane region
	ANKYRIN	2.15376e-07	2.04137e-05	1.93819	51	4994	110	20877		Asp	3.28264e-11	2.47869e-09	1.97329	71	23196	120	77362	PF00026	Family	Eukaryotic aspartyl protease
	S10	2.96382e-07	2.759e-05	2.1467	38	4994	74	20877		GST_C_3	4.13163e-11	3.06405e-09	2.63709	34	23196	43	77362	PF14497	Domain	Glutathione S-transferase, C-terminal domain
	DUF594	3.52214e-07	3.16567e-05	3.85885	12	4994	13	20877		DUF241	7.01589e-11	5.11175e-09	2.48501	38	23196	51	77362	PF03087	Family	Arabidopsis protein of unknown function
	NTM1	3.52214e-07	3.16567e-05	3.85885	12	4994	13	20877		Peptidase_S10	7.42351e-11	5.31549e-09	2.05499	61	23196	99	77362	PF00450	Domain	Serine carboxypeptidase
	ATPASE	3.63383e-07	3.2107e-05	1.61475	90	4994	233	20877		Lipase_GDSL	7.8405e-11	5.49487e-09	1.84311	84	23196	152	77362	PF00657	Family	GDSL-like Lipase/Acylhydrolase
	MANNOSE	4.36075e-07	3.78877e-05	2.22085	34	4994	64	20877		Terpene_synth_C	7.93865e-11	5.49487e-09	2.13294	55	23196	86	77362	PF03936	Domain	Terpene synthase family, metal binding domain
	PROTEASES	4.62647e-07	3.95374e-05	2.11808	38	4994	75	20877		LRR_6	1.23757e-10	8.42564e-09	1.48751	190	23196	426	77362	PF13516	Repeat	Leucine Rich repeat
	EP3	6.09291e-07	5.01853e-05	4.18042	10	4994	10	20877		SEO_C	1.62552e-10	1.08884e-08	2.50136	36	23196	48	77362	PF14577	Family	Sieve element occlusion C-terminus
	NEOMENTHOL	6.09291e-07	5.01853e-05	4.18042	10	4994	10	20877		Dirigent	1.95102e-10	1.28613e-08	2.3576	41	23196	58	77362	PF03018	Family	Dirigent-like protein
	P450	6.16125e-07	5.01853e-05	1.83938	55	4994	125	20877		ABC2_membrane	2.619e-10	1.69948e-08	1.90964	71	23196	124	77362	PF01061	Family	ABC-2 type transporter
	STEROID	8.42791e-07	6.75919e-05	2.78694	20	4994	30	20877		ADH_N_2	2.72837e-10	1.74322e-08	2.81403	27	23196	32	77362	PF16884	Family	N-terminal domain of oxidoreductase
	P3	1.36404e-06	0.000107738	3.83205	11	4994	12	20877		DUF594	7.91237e-10	4.9788e-08	2.20708	45	23196	68	77362	PF04578	Family	Protein of unknown function, DUF594
	DUF313	1.56906e-06	0.000120287	2.96113	17	4994	24	20877		Abhydrolase_3	9.22803e-10	5.72e-08	1.9455	63	23196	108	77362	PF07859	Domain	alpha/beta hydrolase fold
	ERD6	1.56906e-06	0.000120287	2.96113	17	4994	24	20877		COesterase	1.90644e-09	1.16433e-07	2.20633	43	23196	65	77362	PF00135	Domain	Carboxylesterase family
	CASSETTE	1.73442e-06	0.000131037	2.01279	39	4994	81	20877		OPT	2.32884e-09	1.40169e-07	2.26111	40	23196	59	77362	PF03169	Family	OPT oligopeptide transporter protein
	METALLOPROTEINASE	1.83834e-06	0.000136904	3.0403	16	4994	22	20877		SEO_N	2.92752e-09	1.73686e-07	2.7098	26	23196	32	77362	PF14576	Family	Sieve element occlusion N-terminus
	BG1	2.55059e-06	0.000187271	4.18042	9	4994	9	20877		Chloroplast_duf	4.18858e-09	2.45002e-07	2.84105	23	23196	27	77362	PF14476	Family	Petal formation-expressed
	B3	2.89106e-06	0.000209321	2.37524	25	4994	44	20877		PDR_assoc	5.56904e-09	3.21225e-07	2.50136	30	23196	40	77362	PF08370	Family	Plant PDR ABC transporter associated
	POLYGALACTURONASE	4.69211e-06	0.000335068	2.90812	16	4994	23	20877		Transferase	1.74716e-08	9.93967e-07	1.66757	89	23196	178	77362	PF02458	Family	Transferase family
	F6	5.24694e-06	0.000369625	3.80038	10	4994	11	20877		TAXi_C	1.89173e-08	1.06167e-06	1.82172	65	23196	119	77362	PF14541	Domain	Xylanase inhibitor C-terminal
	BERBERINE	5.64166e-06	0.000386973	2.98601	15	4994	21	20877		TAXi_N	2.05629e-08	1.13864e-06	1.80205	67	23196	124	77362	PF14543	Domain	Xylanase inhibitor N-terminal
	BRIDGE	5.64166e-06	0.000386973	2.98601	15	4994	21	20877		DUF629	2.21881e-08	1.21246e-06	2.90013	20	23196	23	77362	PF04780	Family	Protein of unknown function (DUF629)
	F15I1.5	6.55681e-06	0.000443904	3.08031	14	4994	19	20877		Malectin	4.43448e-08	2.39174e-06	1.71264	76	23196	148	77362	PF11721	Domain	Di-glucose binding within endoplasmic reticulum
	CHITIN	1.06755e-05	0.000687057	4.18042	8	4994	8	20877		Dimerisation	5.95772e-08	3.1721e-06	2.183	36	23196	55	77362	PF08100	Domain	Dimerisation domain
	DMP2	1.06755e-05	0.000687057	4.18042	8	4994	8	20877		Neprosin	8.47888e-08	4.45732e-06	2.09791	39	23196	62	77362	PF03080	Family	Neprosin
	ELICITOR	1.06755e-05	0.000687057	4.18042	8	4994	8	20877		Cation_efflux	8.82341e-08	4.58045e-06	2.359	29	23196	41	77362	PF01545	Family	Cation efflux family
	S.5	1.06755e-05	0.000687057	4.18042	8	4994	8	20877		ZT_dimer	1.53636e-07	7.87718e-06	2.62047	22	23196	28	77362	PF16916	Domain	Dimerisation domain of Zinc Transporter
	X	1.33284e-05	0.000847331	1.97409	34	4994	72	20877		SQHop_cyclase_C	3.40813e-07	1.72609e-05	2.66812	20	23196	25	77362	PF13243	Domain	Squalene-hopene cyclase C-terminal domain
	PROTEINASE	1.40678e-05	0.000883561	2.45907	20	4994	34	20877		AAA_assoc	4.71311e-07	2.33018e-05	2.27766	28	23196	41	77362	PF14363	Family	Domain associated at C-terminal with AAA
	MULTIDRUG	1.56647e-05	0.000972143	2.05594	30	4994	61	20877		RPW8	4.71311e-07	2.33018e-05	2.27766	28	23196	41	77362	PF05659	Family	Arabidopsis broad-spectrum mildew resistance protein RPW8
	GB|AAD49762.1	2.00223e-05	0.00117277	3.76237	9	4994	10	20877		MatE	5.01944e-07	2.45244e-05	1.6353	76	23196	155	77362	PF01554	Family	MatE
	INSOLUBLE	2.00223e-05	0.00117277	3.76237	9	4994	10	20877		LRR_2	9.28401e-07	4.48331e-05	2.19816	29	23196	44	77362	PF07723	Repeat	Leucine Rich Repeat
	ISOENZYME	2.00223e-05	0.00117277	3.76237	9	4994	10	20877		Ferritin_2	9.98149e-07	4.76473e-05	2.94277	15	23196	17	77362	PF13668	Domain	Ferritin-like domain
	OCCLUSION	2.00223e-05	0.00117277	3.76237	9	4994	10	20877		MATH	1.02301e-06	4.82791e-05	2.06173	34	23196	55	77362	PF00917	Domain	MATH domain
	SIEVE	2.00223e-05	0.00117277	3.76237	9	4994	10	20877		Methyltransf_2	1.09276e-06	5.09916e-05	1.88136	44	23196	78	77362	PF00891	Family	O-methyltransferase
	MONOOXYGENASE	2.19092e-05	0.00126903	2.05478	29	4994	59	20877		Cu-oxidase	1.63319e-06	7.53626e-05	1.82269	47	23196	86	77362	PF00394	Domain	Multicopper oxidase
	TRANSFERASE	4.19629e-05	0.00240388	1.38951	117	4994	352	20877		DUF569	1.758e-06	8.02304e-05	3.33514	11	23196	11	77362	PF04601	Domain	Domain of unknown function (DUF569)
	BTF3	4.46759e-05	0.00250425	4.18042	7	4994	7	20877		ADH_zinc_N_2	2.4425e-06	0.000110258	2.0524	32	23196	52	77362	PF13602	Domain	Zinc-binding dehydrogenase
	MYB113	4.46759e-05	0.00250425	4.18042	7	4994	7	20877		BBE	2.73191e-06	0.000121996	2.53471	19	23196	25	77362	PF08031	Domain	Berberine and berberine like
	PECTINESTERASE	4.8252e-05	0.00267594	1.98741	29	4994	61	20877		NACHT	4.51951e-06	0.000199676	2.14402	27	23196	42	77362	PF05729	Domain	NACHT domain
	TRANSPORTING	5.18142e-05	0.00284324	1.93422	31	4994	67	20877		Cu-oxidase_2	4.59569e-06	0.000200904	1.78391	46	23196	86	77362	PF07731	Domain	Multicopper oxidase
	CINNAMYL	6.22258e-05	0.00337899	2.95088	12	4994	17	20877		HSP70	5.01214e-06	0.00021485	1.6826	56	23196	111	77362	PF00012	Family	Hsp70 protein
	PRENYLTRANSFERASE	7.56752e-05	0.00406695	3.71593	8	4994	9	20877		ABC_trans_N	5.01817e-06	0.00021485	2.16784	26	23196	40	77362	PF14510	Domain	ABC-transporter extracellular N-terminal
	INHIBITOR	7.9798e-05	0.00424476	1.58856	57	4994	150	20877		LRR_4	6.02172e-06	0.000255186	1.68287	55	23196	109	77362	PF12799	Repeat	Leucine Rich repeats (2 copies)
	F25A4.25	8.65113e-05	0.00446518	3.42034	9	4994	11	20877		FMO-like	6.68441e-06	0.000277603	2.05785	29	23196	47	77362	PF00743	Family	Flavin-binding monooxygenase-like
	FRUCTOFURANOSIDASE	8.65113e-05	0.00446518	3.42034	9	4994	11	20877		XET_C	6.68441e-06	0.000277603	2.05785	29	23196	47	77362	PF06955	Family	Xyloglucan endo-transglycosylase (XET) C-terminus
	PAH2	8.65113e-05	0.00446518	3.42034	9	4994	11	20877		Patatin	7.327e-06	0.000301277	2.38225	20	23196	28	77362	PF01734	Family	Patatin-like phospholipase
	OXIDASE	9.70128e-05	0.00495811	1.46779	79	4994	225	20877		Cu-oxidase_3	7.87679e-06	0.000320709	1.79264	43	23196	80	77362	PF07732	Domain	Multicopper oxidase
	L2	0.000112299	0.00568363	2.71727	13	4994	20	20877		Aldo_ket_red	1.10425e-05	0.000445237	1.87602	36	23196	64	77362	PF00248	Domain	Aldo/keto reductase family
	OLE	0.000169845	0.00851348	2.5446	14	4994	23	20877		PTR2	1.13473e-05	0.000453127	1.5929	64	23196	134	77362	PF00854	Family	POT family
	GLYCOGENIN	0.000185845	0.00909501	2.87404	11	4994	16	20877		ADH_N	1.7148e-05	0.000678245	1.77586	41	23196	77	77362	PF08240	Domain	Alcohol dehydrogenase GroES-like domain
	BHLH36	0.000186935	0.00909501	4.18042	6	4994	6	20877		CAP	1.76043e-05	0.000689724	2.46511	17	23196	23	77362	PF00188	Domain	Cysteine-rich secretory protein family
	PHOSPHOSERINE	0.000186935	0.00909501	4.18042	6	4994	6	20877		Glyco_hydro_32N	2.511e-05	0.000967746	2.85869	12	23196	14	77362	PF00251	Domain	Glycosyl hydrolases family 32 N-terminal domain
	NRT1	0.00019017	0.00909501	1.94091	26	4994	56	20877		EamA	2.51665e-05	0.000967746	1.55014	66	23196	142	77362	PF00892	Family	EamA-like transporter family
	PTR	0.00019017	0.00909501	1.94091	26	4994	56	20877		WAK	3.84048e-05	0.00146326	2.03362	25	23196	41	77362	PF08488	Family	Wall-associated kinase
	SUBTILISIN	0.000249838	0.0118401	1.62171	45	4994	116	20877		Exo5	6.52704e-05	0.00246425	3.33514	8	23196	8	77362	PF09810	Family	Exonuclease V - a 5' deoxyribonuclease
	PEPTIDE	0.000265432	0.0124658	1.93538	25	4994	54	20877		Sugar_tr	6.69276e-05	0.00250406	1.47139	75	23196	170	77362	PF00083	Family	Sugar (and other) transporter
	AMPHIPATHIC	0.000272061	0.0125509	3.13531	9	4994	12	20877		IU_nuc_hydro	7.21956e-05	0.00267704	2.82204	11	23196	13	77362	PF01156	Domain	Inosine-uridine preferring nucleoside hydrolase
	PAIRED	0.000272061	0.0125509	3.13531	9	4994	12	20877		Pectinesterase	8.37982e-05	0.00307977	1.61704	48	23196	99	77362	PF01095	Family	Pectinesterase
	GLUCOSYLCERAMIDASE	0.000282678	0.0129263	3.65786	7	4994	8	20877		SQHop_cyclase_N	9.01361e-05	0.00325509	2.22343	18	23196	27	77362	PF13249	Domain	Squalene-hopene cyclase N-terminal domain
	ALLERGEN	0.000317965	0.0142892	2.43858	14	4994	24	20877		Thioredoxin_8	9.01361e-05	0.00325509	2.22343	18	23196	27	77362	PF13905	Domain	Thioredoxin-like
	WALL	0.000317965	0.0142892	2.43858	14	4994	24	20877		Fn3-like	0.000107451	0.00384692	2.45747	14	23196	19	77362	PF14310	Family	Fibronectin type III-like domain
	DIRIGENT	0.000412482	0.0183783	2.70498	11	4994	17	20877		Neprosin_AP	0.000161693	0.00573941	1.88508	26	23196	46	77362	PF14365	Family	Neprosin activation peptide
	TRAF	0.000439469	0.0194149	2.47025	13	4994	22	20877		NAM	0.000165507	0.00582499	1.45273	71	23196	163	77362	PF02365	Family	No apical meristem (NAM) protein
	CHANNEL	0.000483389	0.0211757	1.66318	37	4994	93	20877		PAH	0.000181542	0.00633567	2.14402	18	23196	28	77362	PF02671	Repeat	Paired amphipathic helix repeat
	HYDROXYLASE	0.000524968	0.0228055	1.89302	24	4994	53	20877		Glyco_hydro_18	0.000192328	0.00664836	1.89497	25	23196	44	77362	PF00704	Domain	Glycosyl hydrolases family 18
	PP2	0.000605691	0.0258809	2.50825	12	4994	20	20877		Glyco_hydro_16	0.000193704	0.00664836	1.78668	30	23196	56	77362	PF00722	Domain	Glycosyl hydrolases family 16
	STRICTOSIDINE	0.000605691	0.0258809	2.50825	12	4994	20	20877		Metallothio_PEC	0.000217732	0.00741182	3.33514	7	23196	7	77362	PF02068	Family	Plant PEC family metallothionein
	PEROXIDASE	0.000627793	0.0266072	1.72791	31	4994	75	20877		Peptidase_M10	0.000224296	0.00757317	2.22343	16	23196	24	77362	PF00413	Domain	Matrixin
	ERLIN	0.000695717	0.0287839	2.89413	9	4994	13	20877		PG_binding_1	0.000243645	0.00813466	2.27396	15	23196	22	77362	PF01471	Domain	Putative peptidoglycan binding domain
	FERONIA	0.000695717	0.0287839	2.89413	9	4994	13	20877		Glyco_hydro_32C	0.000244843	0.00813466	2.62047	11	23196	14	77362	PF08244	Domain	Glycosyl hydrolases family 32 C terminal
	RAFT	0.000695717	0.0287839	2.89413	9	4994	13	20877		NmrA	0.000254276	0.00838103	1.61007	42	23196	87	77362	PF05368	Family	NmrA-like family
	ALCOHOL	0.000723203	0.0296855	1.91602	22	4994	48	20877		Glyco_hydro_3_C	0.000298392	0.00975767	2.04412	19	23196	31	77362	PF01915	Domain	Glycosyl hydrolase family 3 C-terminal domain
	ATL71	0.000782061	0.0313606	4.18042	5	4994	5	20877		Glyco_hydro_3	0.00038018	0.0123351	1.9455	21	23196	36	77362	PF00933	Domain	Glycosyl hydrolase family 3 N terminal domain
	CID	0.000782061	0.0313606	4.18042	5	4994	5	20877		Carb_anhydrase	0.00061277	0.0196757	2.28194	13	23196	19	77362	PF00194	Domain	Eukaryotic-type carbonic anhydrase
	U9	0.000782061	0.0313606	4.18042	5	4994	5	20877		Auxin_inducible	0.000615901	0.0196757	1.66757	32	23196	64	77362	PF02519	Family	Auxin responsive protein
	BONZAI	0.000863021	0.034343	3.0403	8	4994	11	20877		LRR_5	0.0007263	0.022531	3.33514	6	23196	6	77362	PF13306	Repeat	Leucine rich repeats (6 copies)
	INDUCED	0.000971044	0.0383489	1.78182	26	4994	61	20877		Reprolysin_3	0.0007263	0.022531	3.33514	6	23196	6	77362	PF13582	Domain	Metallo-peptidase family M12B Reprolysin-like
	EGG	0.00100719	0.0393247	3.25144	7	4994	9	20877		RPAP3_C	0.0007263	0.022531	3.33514	6	23196	6	77362	PF13877	Domain	Potential Monad-binding region of RPAP3
	EXTENSIN	0.00101084	0.0393247	1.90845	21	4994	46	20877		LEA_2	0.000726981	0.022531	1.58419	38	23196	80	77362	PF03168	Domain	Late embryogenesis abundant protein
	EPR1	0.00104049	0.0398828	3.58321	6	4994	7	20877		MFS_1	0.000753369	0.0231759	1.36916	78	23196	190	77362	PF07690	Family	Major Facilitator Superfamily
	ZAT11	0.00104049	0.0398828	3.58321	6	4994	7	20877		AAA	0.000774087	0.0236381	1.29322	114	23196	294	77362	PF00004	Domain	ATPase family associated with various cellular activities (AAA)
	DIENELACTONE	0.00113445	0.0431671	2.61276	10	4994	16	20877		MreB_Mbl	0.000921471	0.0279333	1.73427	26	23196	50	77362	PF06723	Family	MreB/Mbl protein
	B1	0.00120424	0.0451633	2.09021	16	4994	32	20877		Peripla_BP_6	0.00106583	0.0320755	1.93654	18	23196	31	77362	PF13458	Family	Periplasmic binding protein
	EXO70	0.00120424	0.0451633	2.09021	16	4994	32	20877		Cation_ATPase_C	0.0011144	0.0332958	1.73705	25	23196	48	77362	PF00689	Family	Cation transporting ATPase, C-terminus
	C1	0.00125334	0.0466691	1.73648	27	4994	65	20877		Ank	0.00119853	0.0354354	1.27682	116	23196	303	77362	PF00023	Repeat	Ankyrin repeat
	PURPLE	0.00139166	0.0514518	1.93727	19	4994	41	20877		DUF295	0.00120308	0.0354354	1.61704	32	23196	66	77362	PF03478	Family	Protein of unknown function (DUF295)
	SBT4.15	0.00153404	0.0560341	2.68741	9	4994	14	20877		BSP	0.00128496	0.0375807	2.91825	7	23196	8	77362	PF04450	Family	Peptidase of plants and bacteria
	SHOCK	0.0015371	0.0560341	1.43544	57	4994	166	20877		MtN3_slv	0.00130948	0.0380299	1.78959	22	23196	41	77362	PF03083	Family	Sugar efflux transporter for intercellular exchange
	NON	0.00161724	0.0585464	1.58416	36	4994	95	20877		Str_synth	0.00142046	0.040684	2.22343	12	23196	18	77362	PF03088	Family	Strictosidine synthase
	DESATURASE	0.00190413	0.0684569	1.97409	17	4994	36	20877		VIT1	0.00142046	0.040684	2.22343	12	23196	18	77362	PF01988	Family	VIT family
	MLP	0.00204494	0.0730156	2.78694	8	4994	12	20877		Ion_trans	0.00145363	0.0411133	1.61546	31	23196	64	77362	PF00520	Family	Ion transport protein
	METHYLESTERASE	0.00241962	0.085806	2.09021	14	4994	28	20877		Zip	0.00146383	0.0411133	1.86376	19	23196	34	77362	PF02535	Family	ZIP Zinc transporter
	CONVERTASE	0.00260122	0.090401	1.64861	28	4994	71	20877		mTERF	0.00146515	0.0411133	1.47516	46	23196	104	77362	PF02536	Family	mTERF
	KEXIN	0.00260122	0.090401	1.64861	28	4994	71	20877		Glyco_hydro_28	0.00155396	0.0433127	1.51597	40	23196	88	77362	PF00295	Domain	Glycosyl hydrolases family 28
	PROPROTEIN	0.00260122	0.090401	1.64861	28	4994	71	20877		GST_C_5	0.00158304	0.0438292	2.66812	8	23196	10	77362	PF16865	Domain	Glutathione S-transferase, C-terminal domain
	TRICYCLENE	0.00266129	0.0908578	2.92629	7	4994	10	20877		CitMHS	0.00165642	0.045557	2.38225	10	23196	14	77362	PF03600	Family	Citrate transporter
	OXOGLUTARATE	0.00266795	0.0908578	1.79161	21	4994	49	20877		Pyr_redox_3	0.0017568	0.0480001	1.87602	18	23196	32	77362	PF13738	Family	Pyridine nucleotide-disulphide oxidoreductase
	MATRIX	0.00268609	0.0908578	1.96725	16	4994	34	20877		Mlo	0.00197691	0.053349	1.74698	22	23196	42	77362	PF03094	Family	Mlo family
	DIMETHYLANILINE	0.00270151	0.0908578	2.29923	11	4994	20	20877		FAD_binding_4	0.00197827	0.053349	1.70305	24	23196	47	77362	PF01565	Domain	FAD binding domain
	EXORDIUM	0.00270151	0.0908578	2.29923	11	4994	20	20877		Pur_ac_phosph_N	0.00230792	0.0618373	1.81051	19	23196	35	77362	PF16656	Domain	Purple acid Phosphatase, N-terminal domain
										2-Hacid_dh_C	0.00239573	0.0624931	1.75095	21	23196	40	77362	PF02826	Domain	D-isomer specific 2-hydroxyacid dehydrogenase, NAD binding domain
										Metallophos_C	0.00239573	0.0624931	1.75095	21	23196	40	77362	PF14008	Domain	Iron/zinc purple acid phosphatase-like protein C
										Peptidase_S8	0.00241476	0.0624931	1.41744	51	23196	120	77362	PF00082	Domain	Subtilase family
										DUF3774	0.00242037	0.0624931	2.06461	13	23196	21	77362	PF12609	Family	Wound-induced protein
										Glyco_hydro_127	0.00242268	0.0624931	3.33514	5	23196	5	77362	PF07944	Family	Beta-L-arabinofuranosidase, GH127
										TOPRIM_C	0.00242268	0.0624931	3.33514	5	23196	5	77362	PF16898	Family	C-terminal associated domain of TOPRIM
										SGL	0.00280508	0.0714692	2.10641	12	23196	19	77362	PF08450	Family	SMP-30/Gluconolaconase/LRE-like region
										TFIIS_M	0.00280508	0.0714692	2.10641	12	23196	19	77362	PF07500	Domain	Transcription factor S-II (TFIIS), central domain
										Methyltransf_7	0.00290503	0.0732864	1.75534	20	23196	38	77362	PF03492	Family	SAM dependent carboxyl methyltransferase
										Nodulin-like	0.00291169	0.0732864	1.70635	22	23196	43	77362	PF06813	Family	Nodulin-like
										Malectin_like	0.00321316	0.0803871	1.39183	53	23196	127	77362	PF12819	Domain	Carbohydrate-binding protein of the ER
										DPBB_1	0.00330016	0.0820693	1.63487	25	23196	51	77362	PF03330	Domain	Lytic transglycolase
										EGF_CA	0.00360832	0.0891984	1.9455	14	23196	24	77362	PF07645	Domain	Calcium-binding EGF domain
										Palm_thioest	0.0037777	0.091214	2.85869	6	23196	7	77362	PF02089	Domain	Palmitoyl protein thioesterase
										PHF5	0.0037777	0.091214	2.85869	6	23196	7	77362	PF03660	Family	PHF5-like protein
										TrkH	0.0037777	0.091214	2.85869	6	23196	7	77362	PF02386	Family	Cation transport protein
										UvrD-helicase	0.0037777	0.091214	2.85869	6	23196	7	77362	PF00580	Domain	UvrD/REP helicase N-terminal domain

## Sheet: Tand≥10
2,423 PCGs participating in at least 10 tandem pairs (global identity ≥ 30%) — each list shows words/Pfams with pValue < 0.0002 or qValue < 0.1:
	GeneNameWord	pValue	qValue	obs/expect	subset:#	of#	bkgnd:#	of#		PfamShortName	pValue	qValue	obs/expect	subset:#	of#	bkgnd:#	of#	PfamAccn	PfamType	PfamLongName
	RICH	1.69003e-123	8.8101e-120	4.93304	282	1103	1082	20877		NB-ARC	2.02907e-104	8.42672e-101	3.47853	363	7221	1118	77362	PF00931	Domain	NB-ARC domain
	LEUCINE	2.67997e-119	6.98533e-116	5.28161	257	1103	921	20877		LRR_1	1.01962e-69	2.11724e-66	2.71663	355	7221	1400	77362	PF00560	Repeat	Leucine Rich Repeat
	REPEAT	5.10856e-108	8.87697e-105	4.31626	283	1103	1241	20877		Pkinase	3.54864e-66	4.91251e-63	2.30907	458	7221	2125	77362	PF00069	Domain	Protein kinase domain
	CONTAINING	1.51519e-87	1.97468e-84	3.26835	316	1103	1830	20877		Pkinase_Tyr	9.58314e-65	9.9497e-62	2.26856	465	7221	2196	77362	PF07714	Domain	Protein tyrosine kinase
	DUF247	2.36589e-33	2.46667e-30	12.6183	36	1103	54	20877		FBA_3	1.87057e-63	1.5537e-60	5.50979	126	7221	245	77362	PF08268	Domain	F-box associated domain
	GLUTATHIONE	5.47488e-31	4.75676e-28	7.13209	52	1103	138	20877		LRR_8	3.57074e-55	2.47155e-52	2.38004	359	7221	1616	77362	PF13855	Repeat	Leucine rich repeat
	GST	5.83442e-30	4.34498e-27	9.46374	40	1103	80	20877		Stress-antifung	4.45545e-54	2.64336e-51	4.47777	135	7221	323	77362	PF01657	Family	Salt stress response/antifungal
	NADP	2.48403e-27	1.61866e-24	12.765	29	1103	43	20877		DUF247	3.98335e-48	2.06785e-45	5.50151	95	7221	185	77362	PF03140	Family	Plant protein of unknown function
	DISEASE	1.54727e-26	8.9621e-24	4.53193	68	1103	284	20877		FBA_1	9.59487e-42	4.4275e-39	4.95296	92	7221	199	77362	PF07734	Family	F-box associated
	PAMP	4.68911e-25	2.44443e-22	18.9275	19	1103	19	20877		F-box	1.94034e-39	8.05822e-37	2.99269	169	7221	605	77362	PF00646	Domain	F-box domain
	RESISTANCE	5.28513e-25	2.50467e-22	3.97907	74	1103	352	20877		S_locus_glycop	8.87297e-38	3.34995e-35	4.15504	102	7221	263	77362	PF00954	Domain	S-locus glycoprotein domain
	LECTIN	3.343e-22	1.45225e-19	7.52797	35	1103	88	20877		B_lectin	2.78438e-37	9.63628e-35	3.54259	124	7221	375	77362	PF01453	Domain	D-mannose binding lectin
	GLUCOSYL	9.42533e-19	3.27562e-16	3.78549	58	1103	290	20877		PAN_2	1.11263e-35	3.55442e-33	4.12384	97	7221	252	77362	PF08276	Domain	PAN-like domain
	GLUCURONOSYL	9.42533e-19	3.27562e-16	3.78549	58	1103	290	20877		PPR_1	8.14962e-29	2.41753e-26	1.8451	341	7221	1980	77362	PF12854	Repeat	PPR repeat
	TRANSFERASES	9.42533e-19	3.27562e-16	3.78549	58	1103	290	20877		DUF674	2.15375e-27	5.96301e-25	8.47112	34	7221	43	77362	PF05056	Family	Protein of unknown function (DUF674)
	CHITINASE	2.03589e-18	6.29764e-16	7.41752	29	1103	74	20877		DUF3403	1.33785e-24	3.2683e-22	5.01893	52	7221	111	77362	PF11883	Family	Domain of unknown function (DUF3403)
	SECRETED	2.05371e-18	6.29764e-16	12.8436	19	1103	28	20877		Glyco_hydro_1	1.33785e-24	3.2683e-22	5.01893	52	7221	111	77362	PF00232	Domain	Glycosyl hydrolase family 1
	OXIDOREDUCTASE	2.5264e-17	7.31675e-15	3.7439	54	1103	273	20877		LRRNT_2	3.50768e-24	8.093e-22	2.37904	153	7221	689	77362	PF08263	Family	Leucine rich repeat N-terminal domain
	GLUCOSIDASE	1.03886e-16	2.8503e-14	5.88038	32	1103	103	20877		ADH_N_2	3.00361e-20	6.56525e-18	8.3699	25	7221	32	77362	PF16884	Family	N-terminal domain of oxidoreductase
	IV.1	3.1126e-16	8.11298e-14	17.5755	13	1103	14	20877		Cation_efflux	7.18499e-20	1.49196e-17	7.31652	28	7221	41	77362	PF01545	Family	Cation efflux family
	S	1.56568e-15	3.88662e-13	3.5151	52	1103	280	20877		Glyco_hydro_19	1.20022e-18	2.37359e-16	5.21577	37	7221	76	77362	PF00182	Domain	Chitinase class I
	BERBERINE	2.55984e-15	5.80193e-13	13.5196	15	1103	21	20877		GST_N	1.65938e-18	3.13245e-16	4.06946	49	7221	129	77362	PF02798	Domain	Glutathione S-transferase, N-terminal domain
	BRIDGE	2.55984e-15	5.80193e-13	13.5196	15	1103	21	20877		ZT_dimer	4.59287e-18	8.29313e-16	8.41773	22	7221	28	77362	PF16916	Domain	Dimerisation domain of Zinc Transporter
	GDXG	8.72197e-15	1.8187e-12	6.6646	25	1103	71	20877		GST_N_2	2.76223e-17	4.77981e-15	3.96483	47	7221	127	77362	PF13409	Domain	Glutathione S-transferase, N-terminal domain
	LIPOLYTIC	8.72197e-15	1.8187e-12	6.6646	25	1103	71	20877		F-box-like	4.55983e-17	7.5748e-15	2.92186	72	7221	264	77362	PF12937	Domain	F-box-like
	ENZYMES	2.63427e-14	5.28171e-12	6.39442	25	1103	74	20877		PGG	6.54685e-17	1.04573e-14	3.095	65	7221	225	77362	PF13962	Domain	Domain of unknown function
	CURCULIN	3.92966e-13	7.58715e-11	7.42254	20	1103	51	20877		GST_N_3	8.30268e-17	1.27707e-14	3.80924	48	7221	135	77362	PF13417	Domain	Glutathione S-transferase, N-terminal domain
	F6	1.70783e-12	3.17962e-10	17.2068	10	1103	11	20877		ADH_zinc_N	2.01829e-16	2.99356e-14	3.99485	44	7221	118	77362	PF00107	Family	Zinc-binding dehydrogenase
	CINNAMYL	2.15958e-12	3.88203e-10	13.3606	12	1103	17	20877		BBE	2.68538e-15	3.84565e-13	8.14224	19	7221	25	77362	PF08031	Domain	Berberine and berberine like
	PUTATIVE	2.25448e-12	3.91753e-10	3.84966	36	1103	177	20877		DUF629	6.0175e-15	8.33022e-13	8.38446	18	7221	23	77362	PF04780	Family	Protein of unknown function (DUF629)
	PROTEINASE	2.96573e-12	4.98721e-10	8.90704	16	1103	34	20877		TIR_2	9.01022e-14	1.20708e-11	2.34702	85	7221	388	77362	PF13676	Domain	TIR domain
	PEPTIDE	1.46786e-11	2.39123e-09	6.65967	19	1103	54	20877		TIR	2.10479e-13	2.73163e-11	2.25283	90	7221	428	77362	PF01582	Family	TIR domain
	TRANSFERASE	1.7333e-11	2.73809e-09	2.7961	52	1103	352	20877		Prenyltrans	9.04022e-13	1.1377e-10	4.01755	33	7221	88	77362	PF00432	Repeat	Prenyltransferase and squalene oxidase repeat
	STRICTOSIDINE	3.79085e-11	5.81226e-09	11.3565	12	1103	20	20877		GST_C_2	1.70209e-12	2.07905e-10	4.37593	29	7221	71	77362	PF13410	Domain	Glutathione S-transferase, C-terminal domain
	MANNOSE	5.15362e-11	7.67594e-09	5.91483	20	1103	64	20877		MATH	3.20804e-12	3.80657e-10	4.86976	25	7221	55	77362	PF00917	Domain	MATH domain
	MULTI	1.22189e-10	1.76937e-08	5.14079	22	1103	81	20877		CAP	4.22036e-12	4.86865e-10	7.45285	16	7221	23	77362	PF00188	Domain	Cysteine-rich secretory protein family
	CHROMATE	1.55273e-10	2.18767e-08	15.4861	9	1103	11	20877		HSP70	1.23348e-11	1.3845e-09	3.47464	36	7221	111	77362	PF00012	Family	Hsp70 protein
	INDUCED	1.66756e-10	2.28762e-08	5.89544	19	1103	61	20877		adh_short_C2	6.25694e-11	6.83817e-09	2.6653	51	7221	205	77362	PF13561	Domain	Enoyl-(Acyl carrier protein) reductase
	SECRETORY	2.35945e-10	3.1538e-08	5.48622	20	1103	69	20877		Terpene_synth	7.07902e-11	7.53825e-09	4.07414	27	7221	71	77362	PF01397	Domain	Terpene synthase, N-terminal domain
	ERD6	6.68014e-10	8.70589e-08	9.46374	12	1103	24	20877		GST_C	1.00689e-10	1.0454e-08	3.53434	32	7221	97	77362	PF00043	Domain	Glutathione S-transferase, C-terminal domain
	SHOCK	7.09977e-10	9.0271e-08	3.53465	31	1103	166	20877		KR	2.11734e-10	2.14471e-08	2.8437	43	7221	162	77362	PF08659	Family	KR domain
	EXORDIUM	9.21932e-10	1.14429e-07	10.4101	11	1103	20	20877		adh_short	2.44059e-10	2.41328e-08	2.60036	50	7221	206	77362	PF00106	Domain	short chain dehydrogenase
	TRAF	3.51058e-09	4.25597e-07	9.46374	11	1103	22	20877		p450	2.52822e-10	2.42989e-08	1.90504	101	7221	568	77362	PF00067	Domain	Cytochrome P450
	PROTEIN	9.40957e-09	1.11482e-06	1.17004	628	1103	10159	20877		FAD_binding_4	2.57441e-10	2.42989e-08	4.78687	21	7221	47	77362	PF01565	Domain	FAD binding domain
	GLYCOGENIN	2.53751e-08	2.93957e-06	10.6467	9	1103	16	20877		Terpene_synth_C	4.12609e-10	3.80792e-08	3.61268	29	7221	86	77362	PF03936	Domain	Terpene synthase family, metal binding domain
	COPPER	3.41557e-08	3.87073e-06	3.89163	22	1103	107	20877		Neprosin_AP	1.24298e-09	1.12219e-07	4.65803	20	7221	46	77362	PF14365	Family	Neprosin activation peptide
	HEAT	4.31013e-08	4.78057e-06	2.99363	31	1103	196	20877		Phi_1	2.04263e-09	1.80491e-07	5.95193	15	7221	27	77362	PF04674	Family	Phosphate-induced protein 1 conserved region
	FUNCTIONAL	7.9673e-08	8.30671e-06	7.43579	11	1103	28	20877		ADH_zinc_N_2	2.47992e-09	2.14565e-07	4.3266	21	7221	52	77362	PF13602	Domain	Zinc-binding dehydrogenase
	PSEUDOKINASE	7.9673e-08	8.30671e-06	7.43579	11	1103	28	20877		Str_synth	4.69719e-09	3.98111e-07	7.14232	12	7221	18	77362	PF03088	Family	Strictosidine synthase
	ZED1	7.9673e-08	8.30671e-06	7.43579	11	1103	28	20877		Lectin_legB	9.91525e-09	8.23561e-07	2.89094	34	7221	126	77362	PF00139	Domain	Legume lectin domain
	OLE	9.90582e-08	1.01253e-05	8.22934	10	1103	23	20877		SGL	1.16564e-08	9.49195e-07	6.76641	12	7221	19	77362	PF08450	Family	SMP-30/Gluconolaconase/LRE-like region
	FASCICLIN	1.22239e-07	1.22544e-05	7.17939	11	1103	29	20877		C1_2	3.35343e-08	2.67823e-06	2.05152	63	7221	329	77362	PF03107	Domain	C1 domain
	ALLERGEN	1.61769e-07	1.59114e-05	7.88645	10	1103	24	20877		COesterase	4.77895e-08	3.74471e-06	3.6261	22	7221	65	77362	PF00135	Domain	Carboxylesterase family
	TOLERANCE	1.77347e-07	1.71205e-05	8.96564	9	1103	19	20877		UDPGT	9.13828e-08	7.02802e-06	2.06439	58	7221	301	77362	PF00201	Family	UDP-glucoronosyl and UDP-glucosyl transferase
	ANKYRIN	1.13645e-06	0.000107714	3.44136	20	1103	110	20877		Neprosin	9.44998e-08	7.13559e-06	3.62876	21	7221	62	77362	PF03080	Family	Neprosin
	POLLEN	1.29654e-06	0.000120694	6.52671	10	1103	29	20877		Fn3-like	1.7243e-07	1.27876e-05	6.20254	11	7221	19	77362	PF14310	Family	Fibronectin type III-like domain
	BCS1	3.2601e-06	0.000298156	4.9376	12	1103	46	20877		MreB_Mbl	2.70214e-07	1.96877e-05	3.85685	18	7221	50	77362	PF06723	Family	MreB/Mbl protein
	ARABINOGALACTAN	3.63582e-06	0.000326785	5.33852	11	1103	39	20877		RPW8	3.43431e-07	2.45909e-05	4.18087	16	7221	41	77362	PF05659	Family	Arabidopsis broad-spectrum mildew resistance protein RPW8
	EP3	3.75055e-06	0.000331383	11.3565	6	1103	10	20877		SQHop_cyclase_C	7.03398e-07	4.95121e-05	5.14247	12	7221	25	77362	PF13243	Domain	Squalene-hopene cyclase C-terminal domain
	PP2	4.2166e-06	0.000366352	7.57099	8	1103	20	20877		ABC2_membrane	9.28488e-07	6.42668e-05	2.59197	30	7221	124	77362	PF01061	Family	ABC-2 type transporter
	ALCOHOL	5.29268e-06	0.000452307	4.73187	12	1103	48	20877		Abhydrolase_3	1.61343e-06	0.00010983	2.67837	27	7221	108	77362	PF07859	Domain	alpha/beta hydrolase fold
	PROTEASES	7.29653e-06	0.000613497	3.78549	15	1103	75	20877		Bet_v_1	1.63965e-06	0.00010983	3.33698	19	7221	61	77362	PF00407	Domain	Pathogenesis-related protein Bet v I family
	CYSTEINE	1.52299e-05	0.00126021	2.55777	25	1103	185	20877		LRR_3	1.68095e-06	0.000110809	3.02175	22	7221	78	77362	PF07725	Repeat	Leucine Rich Repeat
	ASPARTYL	1.99686e-05	0.00162651	2.8678	20	1103	132	20877		GUB_WAK_bind	2.82589e-06	0.000183374	2.28641	35	7221	164	77362	PF13947	Domain	Wall-associated receptor kinase galacturonan-binding
	FAMILY	2.03369e-05	0.00163102	1.40691	139	1103	1870	20877		Amidase	2.9759e-06	0.000190137	3.82624	15	7221	42	77362	PF01425	Family	Amidase
	RPP8	2.53857e-05	0.00200509	4.8532	10	1103	39	20877		Flavodoxin_2	3.32225e-06	0.00020905	6.02633	9	7221	16	77362	PF02525	Domain	Flavodoxin-like fold
	FE	2.94806e-05	0.00229377	2.36593	27	1103	216	20877		Chitin_bind_1	6.6736e-06	0.000413663	5.10165	10	7221	21	77362	PF00187	Domain	Chitin recognition protein
	NEOMENTHOL	8.22459e-05	0.00630511	9.46374	5	1103	10	20877		PDR_assoc	8.32477e-06	0.000508423	3.74972	14	7221	40	77362	PF08370	Family	Plant PDR ABC transporter associated
	OXYGENASE	8.82349e-05	0.00666621	2.22192	27	1103	230	20877		Cu-oxidase	9.65629e-06	0.000572894	2.74066	22	7221	86	77362	PF00394	Domain	Multicopper oxidase
	SUGAR	9.74845e-05	0.00725981	3.60523	12	1103	63	20877		Cu-oxidase_2	9.65629e-06	0.000572894	2.74066	22	7221	86	77362	PF07731	Domain	Multicopper oxidase
	EXTENSIN	0.000116229	0.00853385	4.11467	10	1103	46	20877		FMN_red	1.18649e-05	0.000694016	5.35674	9	7221	18	77362	PF03358	Domain	NADPH-dependent FMN reductase
	B1	0.000199735	0.0144614	4.73187	8	1103	32	20877		SQHop_cyclase_N	1.46437e-05	0.000844654	4.36475	11	7221	27	77362	PF13249	Domain	Squalene-hopene cyclase N-terminal domain
	E	0.000202897	0.0144891	3.86275	10	1103	49	20877		DUF627	3.9157e-05	0.00222766	8.9279	5	7221	6	77362	PF04781	Family	Protein of unknown function (DUF627)
	ENDOCHITINASE	0.00032108	0.0226188	5.9771	6	1103	19	20877		ABC_trans_N	4.29821e-05	0.00241222	3.48188	13	7221	40	77362	PF14510	Domain	ABC-transporter extracellular N-terminal
	ENZYME	0.000328113	0.0228061	2.75643	15	1103	103	20877		Glyco_hydro_3_C	6.68415e-05	0.00370124	3.80156	11	7221	31	77362	PF01915	Domain	Glycosyl hydrolase family 3 C-terminal domain
	FERONIA	0.00036758	0.0252131	7.2798	5	1103	13	20877		Cu-oxidase_3	0.000113205	0.00618606	2.54445	19	7221	80	77362	PF07732	Domain	Multicopper oxidase
	TYPE	0.000396143	0.0268194	2.02794	27	1103	252	20877		DUF4220	0.000190145	0.0102555	2.45248	19	7221	83	77362	PF13968	Family	Domain of unknown function (DUF4220)
	AMYRIN	0.000457021	0.0301576	9.46374	4	1103	8	20877		Glyco_hydro_3	0.000305747	0.0162791	3.27356	11	7221	36	77362	PF00933	Domain	Glycosyl hydrolase family 3 N terminal domain
	LUP2	0.000457021	0.0301576	9.46374	4	1103	8	20877		LRR_6	0.000325517	0.0171123	1.55924	62	7221	426	77362	PF13516	Repeat	Leucine Rich repeat
	ARABIDIOL	0.000546987	0.0356431	6.75981	5	1103	14	20877		DUF594	0.00042735	0.0221848	2.52082	16	7221	68	77362	PF04578	Family	Protein of unknown function, DUF594
	SPECIFIC	0.00069653	0.0448273	2.48229	16	1103	122	20877		peroxidase	0.000508881	0.026038	1.89061	30	7221	170	77362	PF00141	Domain	Peroxidase
	STEROID	0.000786019	0.0495071	4.41641	7	1103	30	20877		Ferritin_2	0.000514115	0.026038	4.41143	7	7221	17	77362	PF13668	Domain	Ferritin-like domain
	HAIKU2	0.000788239	0.0495071	8.41221	4	1103	9	20877		Aldo_ket_red	0.000667259	0.0333871	2.51097	15	7221	64	77362	PF00248	Domain	Aldo/keto reductase family
	GATED	0.000942588	0.0584966	3.47647	9	1103	49	20877		AAA_assoc	0.00103858	0.0513481	2.87435	11	7221	41	77362	PF14363	Family	Domain associated at C-terminal with AAA
	RECEPTOR	0.00100918	0.0618925	1.77951	33	1103	351	20877		NACHT	0.00128967	0.0630119	2.80591	11	7221	42	77362	PF05729	Domain	NACHT domain
	CASSETTE	0.00107939	0.0654283	2.80407	12	1103	81	20877		Fasciclin	0.0015885	0.0767096	2.74066	11	7221	43	77362	PF02469	Domain	Fasciclin domain
	GLYCOSYL	0.00118207	0.0708289	2.93243	11	1103	71	20877

## Sheet: Tand≥20
801 PCGs participating in at least 20 tandem pairs (global identity ≥ 30%) — each list shows words/Pfams with pValue < 0.0002 or qValue < 0.1:
	GeneNameWord	pValue	qValue	obs/expect	subset:#	of#	bkgnd:#	of#		PfamShortName	pValue	qValue	obs/expect	subset:#	of#	bkgnd:#	of#	PfamAccn	PfamType	PfamLongName
	LEUCINE	5.53995e-153	2.88798e-149	11.654	182	354	921	20877		PPR_1	4.03005e-90	1.67368e-86	3.70631	310	3268	1980	77362	PF12854	Repeat	PPR repeat
	RICH	2.85451e-142	7.44029e-139	10.0289	184	354	1082	20877		DUF247	6.47606e-75	1.34475e-71	11.7723	92	3268	185	77362	PF03140	Family	Plant protein of unknown function
	REPEAT	6.12717e-131	1.0647e-127	8.74401	184	354	1241	20877		NB-ARC	2.34469e-74	3.24583e-71	4.42538	209	3268	1118	77362	PF00931	Domain	NB-ARC domain
	CONTAINING	3.00606e-118	3.91765e-115	6.44531	200	354	1830	20877		FBA_3	1.79917e-53	1.86798e-50	8.21294	85	3268	245	77362	PF08268	Domain	F-box associated domain
	DUF247	2.6574e-49	2.77061e-46	38.2243	35	354	54	20877		Stress-antifung	5.13635e-40	4.26625e-37	6.00976	82	3268	323	77362	PF01657	Family	Salt stress response/antifungal
	NADP	1.08244e-39	9.40461e-37	38.402	28	354	43	20877		PPR_2	2.12779e-38	1.47278e-35	2.26922	287	3268	2994	77362	PF13041	Repeat	PPR repeat family
	PROTEIN	1.77648e-28	1.32297e-25	1.58481	273	354	10159	20877		FBA_1	2.79255e-37	1.65678e-34	7.49434	63	3268	199	77362	PF07734	Family	F-box associated
	PUTATIVE	2.86383e-27	1.86614e-24	11.6616	35	354	177	20877		DUF674	4.84345e-37	2.51436e-34	18.1673	33	3268	43	77362	PF05056	Family	Protein of unknown function (DUF674)
	MULTI	8.66825e-21	5.02084e-18	16.0178	22	354	81	20877		Pkinase	1.72836e-32	7.97542e-30	2.40625	216	3268	2125	77362	PF00069	Domain	Protein kinase domain
	COPPER	6.05564e-18	3.15681e-15	12.1256	22	354	107	20877		Pkinase_Tyr	1.65002e-30	6.85253e-28	2.32845	216	3268	2196	77362	PF07714	Domain	Protein tyrosine kinase
	GST	1.19329e-15	5.65511e-13	13.2693	18	354	80	20877		F-box	1.75228e-29	6.61565e-27	3.79544	97	3268	605	77362	PF00646	Domain	F-box domain
	BERBERINE	8.65334e-15	3.46999e-12	30.8914	11	354	21	20877		ADH_N_2	1.01759e-28	3.52172e-26	18.4942	25	3268	32	77362	PF16884	Family	N-terminal domain of oxidoreductase
	BRIDGE	8.65334e-15	3.46999e-12	30.8914	11	354	21	20877		PAN_2	4.82645e-28	1.54186e-25	5.63633	60	3268	252	77362	PF08276	Domain	PAN-like domain
	OXIDOREDUCTASE	2.7224e-14	1.01371e-11	6.04867	28	354	273	20877		DUF3403	8.52263e-28	2.52818e-25	8.74393	41	3268	111	77362	PF11883	Family	Domain of unknown function (DUF3403)
	DISEASE	7.36413e-14	2.55928e-11	5.81439	28	354	284	20877		PPR_3	2.22418e-26	6.158e-24	2.20605	208	3268	2232	77362	PF13812	Repeat	Pentatricopeptide repeat domain
	CURCULIN	2.0501e-12	6.67949e-10	15.0327	13	354	51	20877		S_locus_glycop	2.53796e-25	6.5876e-23	5.22057	58	3268	263	77362	PF00954	Domain	S-locus glycoprotein domain
	RESISTANCE	1.39164e-11	4.26743e-09	4.69116	28	354	352	20877		Cation_efflux	7.24821e-23	1.7707e-20	13.8571	24	3268	41	77362	PF01545	Family	Cation efflux family
	GLUTATHIONE	2.22414e-11	6.44135e-09	7.69234	18	354	138	20877		B_lectin	4.28625e-22	9.88933e-20	4.10325	65	3268	375	77362	PF01453	Domain	D-mannose binding lectin
	OXIDASE	4.39164e-11	1.20493e-08	5.7664	22	354	225	20877		ZT_dimer	6.94349e-22	1.5177e-19	16.909	20	3268	28	77362	PF16916	Domain	Dimerisation domain of Zinc Transporter
	MANNOSE	4.63689e-11	1.20861e-08	11.9792	13	354	64	20877		BBE	1.41028e-16	2.92844e-14	15.1505	16	3268	25	77362	PF08031	Domain	Berberine and berberine like
	TOLERANCE	4.05705e-10	1.00711e-07	24.8314	8	354	19	20877		ADH_zinc_N	1.61782e-16	3.19942e-14	6.21907	31	3268	118	77362	PF00107	Family	Zinc-binding dehydrogenase
	DEPENDENT	8.27004e-10	1.95962e-07	3.93164	28	354	420	20877		ADH_zinc_N_2	7.03637e-16	1.32827e-13	9.56008	21	3268	52	77362	PF13602	Domain	Zinc-binding dehydrogenase
	LECTIN	2.93863e-09	6.66046e-07	8.71215	13	354	88	20877		F-box-like	3.79262e-14	6.84816e-12	3.85576	43	3268	264	77362	PF12937	Domain	F-box-like
	ENZYME	1.41526e-06	0.000307405	6.29826	11	354	103	20877		FAD_binding_4	3.40102e-12	5.88518e-10	8.56242	17	3268	47	77362	PF01565	Domain	FAD binding domain
	S	1.55463e-06	0.000314461	3.79122	18	354	280	20877		Cu-oxidase	6.77706e-12	1.08251e-09	6.05578	22	3268	86	77362	PF00394	Domain	Multicopper oxidase
	FERONIA	1.56838e-06	0.000314461	22.6825	5	354	13	20877		Cu-oxidase_2	6.77706e-12	1.08251e-09	6.05578	22	3268	86	77362	PF07731	Domain	Multicopper oxidase
	METAL	1.37336e-05	0.0026516	7.25841	8	354	65	20877		TIR_2	1.20448e-11	1.85267e-09	2.98958	49	3268	388	77362	PF13676	Domain	TIR domain
	TRANSFERASE	3.56112e-05	0.00663004	3.01575	18	354	352	20877		TIR	1.25042e-10	1.85464e-08	2.76549	50	3268	428	77362	PF01582	Family	TIR domain
	RELATED	8.16319e-05	0.014674	1.39615	108	354	4562	20877		Cu-oxidase_3	7.17889e-10	1.02807e-07	5.62224	19	3268	80	77362	PF07732	Domain	Multicopper oxidase
										PPR	8.12771e-10	1.12515e-07	1.36704	360	3268	6234	77362	PF01535	Family	PPR repeat
										GST_C_2	4.88669e-09	6.54659e-07	5.66808	17	3268	71	77362	PF13410	Domain	Glutathione S-transferase, C-terminal domain
										PPR_long	7.16501e-08	9.29884e-06	2.43363	44	3268	428	77362	PF17177	Domain	Pentacotripeptide-repeat region of PRORP
										GST_C	6.27877e-07	7.90174e-05	4.1488	17	3268	97	77362	PF00043	Domain	Glutathione S-transferase, C-terminal domain
										NACHT	9.5532e-07	0.000116689	6.19996	11	3268	42	77362	PF05729	Domain	NACHT domain
										GST_N_2	7.0301e-06	0.000834171	3.35517	18	3268	127	77362	PF13409	Domain	Glutathione S-transferase, N-terminal domain
										GST_N	8.77566e-06	0.00101237	3.30315	18	3268	129	77362	PF02798	Domain	Glutathione S-transferase, N-terminal domain
										GST_N_3	1.65803e-05	0.00186102	3.15634	18	3268	135	77362	PF13417	Domain	Glutathione S-transferase, N-terminal domain
										LRR_3	0.000102836	0.0112389	3.64194	12	3268	78	77362	PF07725	Repeat	Leucine Rich Repeat
										LRRNT_2	0.000327077	0.0348295	1.68354	49	3268	689	77362	PF08263	Family	Leucine rich repeat N-terminal domain

## Sheet: Tand≥30
414 PCGs participating in at least 30 tandem pairs (global identity ≥ 30%) — each list shows words/Pfams with pValue < 0.0002 or qValue < 0.1:
	GeneNameWord	pValue	qValue	obs/expect	subset:#	of#	bkgnd:#	of#		PfamShortName	pValue	qValue	obs/expect	subset:#	of#	bkgnd:#	of#	PfamAccn	PfamType	PfamLongName
	LEUCINE	3.45305e-86	1.80008e-82	12.3194	100	184	921	20877		DUF247	6.68821e-87	2.77762e-83	23.0557	80	1451	185	77362	PF03140	Family	Plant protein of unknown function
	RICH	6.89102e-82	1.79615e-78	10.696	102	184	1082	20877		Stress-antifung	5.4123e-67	1.12386e-63	13.5354	82	1451	323	77362	PF01657	Family	Salt stress response/antifungal
	REPEAT	8.10228e-76	1.40791e-72	9.32564	102	184	1241	20877		FBA_3	1.14277e-54	1.58198e-51	14.1451	65	1451	245	77362	PF08268	Domain	F-box associated domain
	DUF247	1.514e-57	1.97312e-54	71.439	34	184	54	20877		NB-ARC	8.57962e-48	8.90779e-45	5.38886	113	1451	1118	77362	PF00931	Domain	NB-ARC domain
	CONTAINING	7.91515e-57	8.25233e-54	6.20011	100	184	1830	20877		FBA_1	1.04614e-33	8.68921e-31	11.7885	44	1451	199	77362	PF07734	Family	F-box associated
	NADP	4.16688e-41	3.62032e-38	65.9663	25	184	43	20877		ADH_N_2	5.00699e-29	3.46567e-26	34.9888	21	1451	32	77362	PF16884	Family	N-terminal domain of oxidoreductase
	PUTATIVE	6.10097e-36	4.54348e-33	21.795	34	184	177	20877		F-box	1.2908e-28	7.65812e-26	5.64007	64	1451	605	77362	PF00646	Domain	F-box domain
	PROTEIN	3.78924e-27	2.46916e-24	1.77581	159	184	10159	20877		Pkinase	6.49007e-28	3.36916e-25	3.08607	123	1451	2125	77362	PF00069	Domain	Protein kinase domain
	OXIDOREDUCTASE	2.08162e-18	1.20572e-15	10.3903	25	184	273	20877		Pkinase_Tyr	1.19257e-26	5.50303e-24	2.9863	123	1451	2196	77362	PF07714	Domain	Protein tyrosine kinase
	DEPENDENT	4.96973e-14	2.59072e-11	6.75369	25	184	420	20877		ADH_zinc_N	1.16436e-21	4.8356e-19	12.1995	27	1451	118	77362	PF00107	Family	Zinc-binding dehydrogenase
	RELATED	4.75661e-12	2.2542e-09	2.03943	82	184	4562	20877		ADH_zinc_N_2	1.73869e-18	6.56435e-16	18.4557	18	1451	52	77362	PF13602	Domain	Zinc-binding dehydrogenase
	CURCULIN	2.0671e-11	8.97981e-09	22.2474	10	184	51	20877		PPR_1	4.04838e-15	1.40108e-12	2.47732	92	1451	1980	77362	PF12854	Repeat	PPR repeat
	MANNOSE	2.21986e-10	8.90165e-08	17.7284	10	184	64	20877		S_locus_glycop	4.78486e-15	1.52858e-12	6.08171	30	1451	263	77362	PF00954	Domain	S-locus glycoprotein domain
	LECTIN	5.51219e-09	2.0525e-06	12.8934	10	184	88	20877		PAN_2	1.07721e-14	3.19546e-12	6.13561	29	1451	252	77362	PF08276	Domain	PAN-like domain
	DISEASE	1.50883e-06	0.000524367	5.19368	13	184	284	20877		DUF3403	2.7179e-14	7.52495e-12	9.60655	20	1451	111	77362	PF11883	Family	Domain of unknown function (DUF3403)
	RESISTANCE	1.54433e-05	0.00503161	4.19036	13	184	352	20877		LRRNT_2	4.70532e-11	1.22133e-08	3.25005	42	1451	689	77362	PF08263	Family	Leucine rich repeat N-terminal domain
										LRR_1	1.26425e-10	3.08849e-08	2.43732	64	1451	1400	77362	PF00560	Repeat	Leucine Rich Repeat
										B_lectin	2.13206e-10	4.91914e-08	4.12313	29	1451	375	77362	PF01453	Domain	D-mannose binding lectin
										F-box-like	2.97261e-10	6.49749e-08	4.84694	24	1451	264	77362	PF12937	Domain	F-box-like
										PPR_2	0.000127757	0.0265288	1.51366	85	1451	2994	77362	PF13041	Repeat	PPR repeat family
										LRR_8	0.000279141	0.0552034	1.68263	51	1451	1616	77362	PF13855	Repeat	Leucine rich repeat

## Sheet: Tand≥40
226 PCGs participating in at least 40 tandem pairs (global identity ≥ 30%) — each list shows words/Pfams with pValue < 0.0002 or qValue < 0.1:
	GeneNameWord	pValue	qValue	obs/expect	subset:#	of#	bkgnd:#	of#		PfamShortName	pValue	qValue	obs/expect	subset:#	of#	bkgnd:#	of#	PfamAccn	PfamType	PfamLongName
	LEUCINE	1.67332e-75	8.723e-72	16.0655	73	103	921	20877		Stress-antifung	1.81402e-97	7.53361e-94	32.6606	81	594	323	77362	PF01657	Family	Salt stress response/antifungal
	RICH	5.45032e-72	1.42063e-68	13.8623	74	103	1082	20877		DUF247	1.21267e-53	2.51811e-50	31.6798	45	594	185	77362	PF03140	Family	Plant protein of unknown function
	REPEAT	1.54034e-67	2.6766e-64	12.0862	74	103	1241	20877		NB-ARC	2.72865e-43	3.77736e-40	8.38749	72	594	1118	77362	PF00931	Domain	NB-ARC domain
	DUF247	2.52979e-54	3.29694e-51	108.852	29	103	54	20877		Pkinase	4.23854e-41	4.40066e-38	5.63859	92	594	2125	77362	PF00069	Domain	Protein kinase domain
	CONTAINING	1.08068e-53	1.12672e-50	8.08542	73	103	1830	20877		Pkinase_Tyr	5.8209e-40	4.83484e-37	5.45628	92	594	2196	77362	PF07714	Domain	Protein tyrosine kinase
	PUTATIVE	1.52385e-36	1.32397e-33	33.209	29	103	177	20877		LRR_1	2.83375e-28	1.96143e-25	5.76773	62	594	1400	77362	PF00560	Repeat	Leucine Rich Repeat
	PROTEIN	4.61283e-33	3.43524e-30	2.05503	103	103	10159	20877		LRRNT_2	1.05871e-23	6.28118e-21	7.75007	41	594	689	77362	PF08263	Family	Leucine rich repeat N-terminal domain
										FBA_3	8.3966e-15	4.35888e-12	10.6318	20	594	245	77362	PF08268	Domain	F-box associated domain
										LRR_8	1.26061e-11	5.817e-09	3.38493	42	594	1616	77362	PF13855	Repeat	Leucine rich repeat
										F-box	7.5508e-08	3.13585e-05	4.30542	20	594	605	77362	PF00646	Domain	F-box domain
										FBA_1	4.98641e-07	0.00018826	7.19914	11	594	199	77362	PF07734	Family	F-box associated
										AAA_22	7.01624e-05	0.024282	17.964	4	594	29	77362	PF13401	Domain	AAA domain

## Sheet: Tand≥50
37 PCGs participating in at least 50 tandem pairs (global identity ≥ 30%) — each list shows words/Pfams with pValue < 0.0002 or qValue < 0.1:
	GeneNameWord	pValue	qValue	obs/expect	subset:#	of#	bkgnd:#	of#		PfamShortName	pValue	qValue	obs/expect	subset:#	of#	bkgnd:#	of#	PfamAccn	PfamType	PfamLongName
	LEUCINE	3.41368e-25	1.77955e-21	22.6678	18	18	921	20877		LRR_1	1.0304e-28	4.27926e-25	14.4725	33	126	1400	77362	PF00560	Repeat	Leucine Rich Repeat
	RICH	6.36068e-24	1.65791e-20	19.2948	18	18	1082	20877		LRRNT_2	3.8078e-14	7.9069e-11	14.258	16	126	689	77362	PF08263	Family	Leucine rich repeat N-terminal domain
	REPEAT	7.64282e-23	1.32807e-19	16.8227	18	18	1241	20877		NB-ARC	4.27518e-13	5.91827e-10	9.88525	18	126	1118	77362	PF00931	Domain	NB-ARC domain
	CONTAINING	8.64672e-20	1.12688e-16	11.4082	18	18	1830	20877		Pkinase	1.95492e-09	2.0297e-06	5.48974	19	126	2125	77362	PF00069	Domain	Protein kinase domain
	PROTEIN	2.32237e-06	0.0024213	2.05503	18	18	10159	20877		Pkinase_Tyr	3.32784e-09	2.7641e-06	5.31225	19	126	2196	77362	PF07714	Domain	Protein tyrosine kinase
										LRR_8	1.01038e-08	6.99354e-06	6.07905	16	126	1616	77362	PF13855	Repeat	Leucine rich repeat
										Stress-antifung	0.000198773	0.117929	9.5044	5	126	323	77362	PF01657	Family	Salt stress response/antifungal

## Sheet: SSB≥1&noTand
3,828 PCGs in at least one SSB-supporting pair and are not tandemly duplicated (global identity ≥ 30%) — each list shows words/Pfams with pValue < 0.0002 or qValue < 0.1:
	GeneNameWord	pValue	qValue	obs/expect	subset:#	of#	bkgnd:#	of#		PfamShortName	pValue	qValue	obs/expect	subset:#	of#	bkgnd:#	of#	PfamAccn	PfamType	PfamLongName
	WRKY	4.71531e-09	1.8079e-05	4.34737	19	2466	37	20877		Myb_DNA-binding	9.39059e-22	3.89991e-18	2.54334	119	7541	480	77362	PF00249	Domain	Myb-like DNA-binding domain
	TRANSCRIPTION	1.52426e-08	1.8079e-05	1.6007	135	2466	714	20877		WRKY	1.99582e-20	4.14431e-17	5.26095	40	7541	78	77362	PF03106	Domain	WRKY DNA -binding domain
	RIBOSOMAL	1.54096e-08	1.8079e-05	1.86114	82	2466	373	20877		Myb_DNA-bind_6	1.09788e-18	1.51983e-15	2.6737	92	7541	353	77362	PF13921	Domain	Myb-like DNA-binding domain
	AT	1.57551e-08	1.8079e-05	4.49753	17	2466	32	20877		Mito_carr	1.48267e-18	1.53938e-15	3.22696	67	7541	213	77362	PF00153	Family	Mitochondrial carrier protein
	KINASE	1.73403e-08	1.8079e-05	1.54754	153	2466	837	20877		PUF	3.26578e-18	2.71232e-15	5.45001	34	7541	64	77362	PF00806	Repeat	Pumilio-family RNA binding repeat
	GLYCERALDEHYDE	2.28479e-06	0.0019851	7.40769	7	2466	8	20877		RRM_1	3.91859e-18	2.71232e-15	2.53881	98	7541	396	77362	PF00076	Domain	RNA recognition motif. (a.k.a. RRM, RBD, or RNP domain)
	THREONINE	3.0425e-06	0.00226579	1.91895	51	2466	225	20877		Homeobox	2.07475e-14	1.23092e-11	4.4545	33	7541	76	77362	PF00046	Domain	Homeobox domain
	HOMEOBOX	4.87364e-06	0.00317578	3.03496	19	2466	53	20877		zf-C2H2_6	6.78647e-14	3.52303e-11	4.20242	34	7541	83	77362	PF13912	Domain	C2H2-type zinc finger
	ALKALINE	1.13179e-05	0.00645368	5.07956	9	2466	15	20877		HLH	9.34361e-12	4.31156e-09	3.48414	36	7541	106	77362	PF00010	Domain	Helix-loop-helix DNA-binding domain
	HOOK	1.238e-05	0.00645368	4.23297	11	2466	22	20877		AP2	4.81195e-11	1.9984e-08	2.76643	48	7541	178	77362	PF00847	Domain	AP2 domain
	PROTEIN	1.73547e-05	0.00822457	1.08085	1297	2466	10159	20877		IQ	5.9924e-11	2.2624e-08	3.3557	35	7541	107	77362	PF00612	Motif	IQ calmodulin-binding motif
	PHOSPHATASE	2.2384e-05	0.009724	1.72289	58	2466	285	20877		Clathrin	4.13354e-10	1.43055e-07	6.83923	14	7541	21	77362	PF00637	Family	Region in Clathrin and VPS
	RESPONSIVE	3.31629e-05	0.0132983	2.15236	30	2466	118	20877		Roc	5.48265e-10	1.7515e-07	3.31599	32	7541	99	77362	PF08477	Domain	Ras of Complex, Roc, domain of DAPkinase
	MYB	4.0423e-05	0.0150518	2.00208	35	2466	148	20877		FPP	7.72356e-10	2.29114e-07	9.32623	10	7541	11	77362	PF05911	Coiled-coil	Filament-like plant protein, long coiled-coil
	POLYADENYLATE	4.40219e-05	0.0152991	4.48197	9	2466	17	20877		WD40	3.49652e-09	9.68071e-07	1.71453	121	7541	724	77362	PF00400	Repeat	WD domain, G-beta repeat
	NEUTRAL	6.80844e-05	0.0221828	5.38741	7	2466	11	20877		Ras	4.83194e-09	1.25419e-06	3.06807	32	7541	107	77362	PF00071	Domain	Ras family
	SERINE	8.02752e-05	0.0246162	1.56532	71	2466	384	20877		PP2C	1.01459e-08	2.47858e-06	3.33722	27	7541	83	77362	PF00481	Family	Protein phosphatase 2C
	RING	0.000108209	0.0313387	1.87569	37	2466	167	20877		zf-C3HC4_2	1.80375e-08	3.95698e-06	2.30019	50	7541	223	77362	PF13923	Domain	Zinc finger, C3HC4 type (RING finger)
	S12	0.000123967	0.0340125	7.05495	5	2466	6	20877		zf-C3HC4	1.81274e-08	3.95698e-06	2.10704	61	7541	297	77362	PF00097	Domain	Zinc finger, C3HC4 type (RING finger)
	ASPARTOKINASE	0.000194253	0.0440278	8.46594	4	2466	4	20877		DUF4378	1.9056e-08	3.95698e-06	6.47927	12	7541	19	77362	PF14309	Family	Domain of unknown function (DUF4378)
	DUF3537	0.000194253	0.0440278	8.46594	4	2466	4	20877		EF-hand_8	2.1033e-08	4.15953e-06	2.28992	50	7541	224	77362	PF13833	Domain	EF-hand domain pair
	LNK4	0.000194253	0.0440278	8.46594	4	2466	4	20877		TCP	3.16038e-08	5.96594e-06	5.79848	13	7541	23	77362	PF03634	Family	TCP family transcription factor
	MEI2	0.000194253	0.0440278	8.46594	4	2466	4	20877		Homeobox_KN	4.39943e-08	7.94385e-06	4.96396	15	7541	31	77362	PF05920	Family	Homeobox KN domain
	PEROXISOMAL	0.000216976	0.0471289	2.70189	15	2466	47	20877		TPT	5.21773e-08	9.02884e-06	4.1968	18	7541	44	77362	PF03151	Family	Triose-phosphate Transporter family
	LOCALIZED	0.000276047	0.0575613	3.21122	11	2466	29	20877		Arm	5.49834e-08	9.13384e-06	2.6597	35	7541	135	77362	PF00514	Repeat	Armadillo/beta-catenin-like repeat
	FACILITATOR	0.000341968	0.0685646	3.62826	9	2466	21	20877		RRM_5	6.21272e-08	9.92362e-06	4.36001	17	7541	40	77362	PF13893	Domain	RNA recognition motif. (a.k.a. RRM, RBD, or RNP domain)
	INTERACTIVE	0.000371111	0.0716519	5.07956	6	2466	10	20877		zf-C3HC4_3	1.14719e-07	1.76455e-05	3.01075	27	7541	92	77362	PF13920	Domain	Zinc finger, C3HC4 type (RING finger)
	PHOSPHATE	0.000436698	0.0813038	1.70149	41	2466	204	20877		Jas	1.18993e-07	1.76492e-05	5.3346	13	7541	25	77362	PF16135	Family	TPL-binding domain in jasmonate signalling
	H2A	0.000512518	0.0871633	4.23297	7	2466	14	20877		UQ_con	1.97192e-07	2.82392e-05	3.47477	21	7541	62	77362	PF00179	Domain	Ubiquitin-conjugating enzyme
	U	0.000517384	0.0871633	2.35936	17	2466	61	20877		ubiquitin	2.21847e-07	3.0711e-05	2.60417	33	7541	130	77362	PF00240	Domain	Ubiquitin family
	RHO	0.000518331	0.0871633	3.46334	9	2466	22	20877		HALZ	2.6887e-07	3.60199e-05	5.93934	11	7541	19	77362	PF02183	Family	Homeobox associated leucine zipper
	REPRESSOR	0.000539963	0.0879634	3.00404	11	2466	31	20877		Gp_dh_N	6.10412e-07	7.92201e-05	8.9765	7	7541	8	77362	PF00044	Domain	Glyceraldehyde 3-phosphate dehydrogenase, NAD binding domain
	GTPASE	0.000582656	0.092042	2.27443	18	2466	67	20877		DUF588	7.75802e-07	9.76335e-05	4.15899	15	7541	37	77362	PF04535	Domain	Domain of unknown function (DUF588)
										VWA_3	8.56303e-07	0.000104595	10.2589	6	7541	6	77362	PF13768	Domain	von Willebrand factor type A domain
										AUX_IAA	9.08791e-07	0.00010621	3.90813	16	7541	42	77362	PF02309	Family	AUX/IAA family
										EF-hand_5	9.20672e-07	0.00010621	1.91542	59	7541	316	77362	PF13202	Domain	EF hand
										VWA_2	1.02193e-06	0.000113881	7.46098	8	7541	11	77362	PF13519	Domain	von Willebrand factor type A domain
										DUF4005	1.04201e-06	0.000113881	5.37368	11	7541	21	77362	PF13178	Family	Protein of unknown function (DUF4005)
										DUF296	1.12176e-06	0.000119453	4.92425	12	7541	25	77362	PF03479	Domain	Domain of unknown function (DUF296)
										PB1	1.72353e-06	0.000178946	3.94571	15	7541	39	77362	PF00564	Domain	PB1 domain
										SWIB	1.89938e-06	0.000192393	5.12943	11	7541	22	77362	PF02201	Domain	SWIB/MDM2 domain
										Gp_dh_C	2.51311e-06	0.000248499	7.97911	7	7541	9	77362	PF02800	Domain	Glyceraldehyde 3-phosphate dehydrogenase, C-terminal domain
										EPF	2.80134e-06	0.000270558	6.83923	8	7541	12	77362	PF17181	Family	Epidermal patterning factor proteins
										zf-RING_2	4.59425e-06	0.000433635	1.90522	52	7541	280	77362	PF13639	Domain	Ring finger domain
										VARLMGL	4.77207e-06	0.000440409	5.7706	9	7541	16	77362	PF14383	Domain	DUF761-associated sequence motif
										SMP_LBD	5.49366e-06	0.00048543	8.7933	6	7541	7	77362	PF17047	Domain	Synaptotagmin-like mitochondrial-lipid-binding domain
										VWA	5.49366e-06	0.00048543	8.7933	6	7541	7	77362	PF00092	Domain	von Willebrand factor type A domain
										RINGv	5.65409e-06	0.000489197	5.12943	10	7541	20	77362	PF12906	Domain	RING-variant domain
										zf-ANAPC11	8.09557e-06	0.000686141	2.83468	21	7541	76	77362	PF12861	Family	Anaphase-promoting complex subunit 11 RING-H2 finger
										Pro_CA	8.78995e-06	0.000715778	10.2589	5	7541	5	77362	PF00484	Domain	Carbonic anhydrase
										PSK	8.78995e-06	0.000715778	10.2589	5	7541	5	77362	PF06404	Family	Phytosulfokine precursor protein (PSK)
										START	9.08999e-06	0.000725459	4.51389	11	7541	25	77362	PF01852	Domain	START domain
										LIM	9.2582e-06	0.000725459	5.43116	9	7541	17	77362	PF00412	Domain	LIM domain
										SBP	9.8469e-06	0.0007573	4.88517	10	7541	21	77362	PF03110	Domain	SBP domain
										EF-hand_1	1.32327e-05	0.000999186	2.0413	39	7541	196	77362	PF00036	Domain	EF hand
										TCR	1.41945e-05	0.00104659	5.8622	8	7541	14	77362	PF03638	Domain	Tesmin/TSO1-like CXC domain, cysteine-rich domain
										Kdo	1.43644e-05	0.00104659	4.34028	11	7541	26	77362	PF06293	Family	Lipopolysaccharide kinase (Kdo/WaaP) family
										Histone_H2A_C	1.69068e-05	0.00121059	5.12943	9	7541	18	77362	PF16211	Family	C-terminus of histone H2A
										Arf	1.86817e-05	0.001315	2.56471	23	7541	92	77362	PF00025	Domain	ADP-ribosylation factor family
										Glyco_hydro_100	1.92911e-05	0.00132787	6.52836	7	7541	11	77362	PF12899	Domain	Alkaline and neutral invertase
										Atg8	2.01434e-05	0.00132787	7.69414	6	7541	8	77362	PF02991	Domain	Autophagy protein Atg8 ubiquitin like
										DUF4050	2.01434e-05	0.00132787	7.69414	6	7541	8	77362	PF13259	Family	Protein of unknown function (DUF4050)
										Hemerythrin	2.01434e-05	0.00132787	7.69414	6	7541	8	77362	PF01814	Domain	Hemerythrin HHE cation binding domain
										Histone	2.1915e-05	0.00142208	3.15657	16	7541	52	77362	PF00125	Domain	Core histone H2A/H2B/H3/H4
										WEMBL	4.23767e-05	0.00270754	5.98433	7	7541	12	77362	PF05701	Family	Weak chloroplast movement under blue light
										Gtr1_RagA	4.66611e-05	0.00289229	3.26418	14	7541	44	77362	PF04670	Domain	Gtr1/RagA G protein conserved region
										Kinase-like	4.66611e-05	0.00289229	3.26418	14	7541	44	77362	PF14531	Family	Kinase-like
										zf-B_box	4.87642e-05	0.0029782	3.89129	11	7541	29	77362	PF00643	Domain	B-box zinc finger
										APG12	5.54041e-05	0.00328704	6.83923	6	7541	9	77362	PF04110	Family	Ubiquitin-like autophagy protein Apg12
										CRAL_TRIO_2	5.54041e-05	0.00328704	6.83923	6	7541	9	77362	PF13716	Domain	Divergent CRAL/TRIO domain
										MMR_HSR1	6.47214e-05	0.00378574	2.28992	25	7541	112	77362	PF01926	Family	50S ribosome-binding GTPase
										RmlD_sub_bind	7.02185e-05	0.00405024	3.76158	11	7541	30	77362	PF04321	Domain	RmlD substrate binding domain
										CH	7.78533e-05	0.00442911	4.39665	9	7541	21	77362	PF00307	Domain	Calponin homology (CH) domain
										AA_kinase	8.40507e-05	0.00462562	5.524	7	7541	13	77362	PF00696	Family	Amino acid kinase family
										Acyltransf_C	9.0218e-05	0.00462562	10.2589	4	7541	4	77362	PF16076	Family	Acyltransferase C-terminus
										Clathrin_propel	9.0218e-05	0.00462562	10.2589	4	7541	4	77362	PF01394	Repeat	Clathrin propeller repeat
										DUF1191	9.0218e-05	0.00462562	10.2589	4	7541	4	77362	PF06697	Family	Protein of unknown function (DUF1191)
										DUF1313	9.0218e-05	0.00462562	10.2589	4	7541	4	77362	PF07011	Family	Protein of unknown function (DUF1313)
										GDC-P	9.0218e-05	0.00462562	10.2589	4	7541	4	77362	PF02347	Domain	Glycine cleavage system P-protein
										GRDP-like	9.0218e-05	0.00462562	10.2589	4	7541	4	77362	PF07173	Family	Glycine-rich domain-containing protein-like
										Patched	9.0218e-05	0.00462562	10.2589	4	7541	4	77362	PF02460	Family	Patched family
										ACT	9.38098e-05	0.00469388	3.94571	10	7541	26	77362	PF01842	Domain	ACT domain
										Ion_trans_2	9.38098e-05	0.00469388	3.94571	10	7541	26	77362	PF07885	Family	Ion channel
										BSD	0.000127012	0.00592676	6.15531	6	7541	10	77362	PF03909	Domain	BSD domain
										EF-hand_4	0.000127012	0.00592676	6.15531	6	7541	10	77362	PF12763	Family	Cytoskeletal-regulatory complex EF hand
										ELK	0.000127012	0.00592676	6.15531	6	7541	10	77362	PF03789	Domain	ELK domain
										KNOX1	0.000127012	0.00592676	6.15531	6	7541	10	77362	PF03790	Family	KNOX1 domain
										KNOX2	0.000127012	0.00592676	6.15531	6	7541	10	77362	PF03791	Family	KNOX2 domain
										PDDEXK_6	0.000127012	0.00592676	6.15531	6	7541	10	77362	PF04720	Family	PDDEXK-like family of unknown function
										HEAT	0.000135991	0.00620629	3.79957	10	7541	27	77362	PF02985	Repeat	HEAT repeat
										zf-Dof	0.000135991	0.00620629	3.79957	10	7541	27	77362	PF02701	Family	Dof domain, zinc finger
										Prok-RING_4	0.000144497	0.00652278	4.55949	8	7541	18	77362	PF14447	Family	Prokaryotic RING finger family 4
										DUF1645	0.000155869	0.00673643	7.32775	5	7541	7	77362	PF07816	Family	Protein of unknown function (DUF1645)
										DUF3511	0.000155869	0.00673643	7.32775	5	7541	7	77362	PF12023	Family	Domain of unknown function (DUF3511)
										UIM	0.000155869	0.00673643	7.32775	5	7541	7	77362	PF02809	Motif	Ubiquitin interaction motif
										zf-CHY	0.000155869	0.00673643	7.32775	5	7541	7	77362	PF05495	Domain	CHY zinc finger
										HMA	0.00015734	0.00673643	2.41385	20	7541	85	77362	PF00403	Domain	Heavy-metal-associated domain
										Ubiquitin_2	0.000175619	0.00744229	2.52958	18	7541	73	77362	PF14560	Domain	Ubiquitin-like domain
										CBFD_NFYB_HMF	0.000200884	0.00842696	3.03102	13	7541	44	77362	PF00808	Domain	Histone-like transcription factor (CBF/NF-Y) and archaeal histone
										FH2	0.000228252	0.00929344	4.31952	8	7541	19	77362	PF02181	Family	Formin Homology 2 Domain
										Ovate	0.000228252	0.00929344	4.31952	8	7541	19	77362	PF04844	Family	Transcriptional repressor, ovate
										UAA	0.000228252	0.00929344	4.31952	8	7541	19	77362	PF08449	Family	UAA transporter family
										AT_hook	0.000256278	0.00997656	5.59574	6	7541	11	77362	PF02178	Motif	AT hook motif
										Cpn10	0.000256278	0.00997656	5.59574	6	7541	11	77362	PF00166	Domain	Chaperonin 10 Kd subunit
										DUF1336	0.000256278	0.00997656	5.59574	6	7541	11	77362	PF07059	Family	Protein of unknown function (DUF1336)
										Cyclin_C	0.000257436	0.00997656	2.96367	13	7541	45	77362	PF02984	Domain	Cyclin, C-terminal domain
										Pec_lyase_C	0.000264048	0.00997656	3.84707	9	7541	24	77362	PF00544	Domain	Pectate lyase
										Remorin_C	0.000264248	0.00997656	4.78746	7	7541	15	77362	PF03763	Family	Remorin, C-terminal region
										Xan_ur_permease	0.000264248	0.00997656	4.78746	7	7541	15	77362	PF00860	Family	Permease family
										ZF-HD_dimer	0.000264248	0.00997656	4.78746	7	7541	15	77362	PF04770	Family	ZF-HD protein dimerisation region
										Auxin_inducible	0.000333323	0.0124711	2.56471	16	7541	64	77362	PF02519	Family	Auxin responsive protein
										GATA	0.000376995	0.0136791	3.69319	9	7541	25	77362	PF00320	Domain	GATA zinc finger
										CUE	0.00038208	0.0136791	6.41178	5	7541	8	77362	PF02845	Family	CUE domain
										Plant_zn_clust	0.00038208	0.0136791	6.41178	5	7541	8	77362	PF10533	Domain	Plant zinc cluster domain
										Senescence_reg	0.00038208	0.0136791	6.41178	5	7541	8	77362	PF04520	Family	Senescence regulator
										Thioredoxin_9	0.00038208	0.0136791	6.41178	5	7541	8	77362	PF14595	Family	Thioredoxin
										EF-hand_7	0.000406285	0.0142757	1.91159	30	7541	161	77362	PF13499	Domain	EF-hand domain pair
										DUF3675	0.00041593	0.0142757	8.20708	4	7541	5	77362	PF12428	Family	Protein of unknown function (DUF3675)
										DUF3741	0.00041593	0.0142757	8.20708	4	7541	5	77362	PF12552	Family	Protein of unknown function (DUF3741)
										Hpt	0.00041593	0.0142757	8.20708	4	7541	5	77362	PF01627	Family	Hpt domain
										TENA_THI-4	0.00041593	0.0142757	8.20708	4	7541	5	77362	PF03070	Family	TENA/THI-4/PQQC family
										CAF1	0.000430236	0.0145266	4.48825	7	7541	16	77362	PF04857	Family	CAF1 family ribonuclease
										Linker_histone	0.000430236	0.0145266	4.48825	7	7541	16	77362	PF00538	Domain	linker histone H1 and H5 family
										AvrRpt-cleavage	0.000470179	0.0153752	5.12943	6	7541	12	77362	PF05627	Domain	Cleavage site for pathogenic type III effector avirulence factor Avr
										KIP1	0.000470179	0.0153752	5.12943	6	7541	12	77362	PF07765	Family	KIP1-like protein
										zf-C2H2_4	0.000470179	0.0153752	5.12943	6	7541	12	77362	PF13894	Domain	C2H2-type zinc finger
										zf-FLZ	0.000470179	0.0153752	5.12943	6	7541	12	77362	PF04570	Family	zinc-finger of the FCS-type, C2-C2
										Exo70	0.000623254	0.0202217	2.86294	12	7541	43	77362	PF03081	Family	Exo70 exocyst complex subunit
										C2	0.000691376	0.022258	1.81372	32	7541	181	77362	PF00168	Domain	C2 domain
										Bromodomain	0.00072238	0.0230773	3.41962	9	7541	27	77362	PF00439	Domain	Bromodomain
										Glyco_tranf_2_3	0.000790424	0.0246814	5.69936	5	7541	9	77362	PF13641	Domain	Glycosyltransferase like family 2
										Tub	0.000790424	0.0246814	5.69936	5	7541	9	77362	PF01167	Domain	Tub family
										zinc_ribbon_6	0.000790424	0.0246814	5.69936	5	7541	9	77362	PF14599	Domain	Zinc-ribbon
										NTF2	0.000801146	0.0248295	4.73485	6	7541	13	77362	PF02136	Domain	Nuclear transport factor 2 (NTF2) domain
										EHD_N	0.000925865	0.0268889	10.2589	3	7541	3	77362	PF16880	Family	N-terminal EH-domain containing protein
										FabA	0.000925865	0.0268889	10.2589	3	7541	3	77362	PF07977	Domain	FabA-like domain
										GSDH	0.000925865	0.0268889	10.2589	3	7541	3	77362	PF07995	Domain	Glucose / Sorbosone dehydrogenase
										Maf	0.000925865	0.0268889	10.2589	3	7541	3	77362	PF02545	Domain	Maf-like protein
										Pec_lyase_N	0.000925865	0.0268889	10.2589	3	7541	3	77362	PF04431	Family	Pectate lyase, N terminus
										Put_Phosphatase	0.000925865	0.0268889	10.2589	3	7541	3	77362	PF06888	Family	Putative Phosphatase
										Ribosomal_L37e	0.000925865	0.0268889	10.2589	3	7541	3	77362	PF01907	Family	Ribosomal protein L37e
										Thr_dehydrat_C	0.000925865	0.0268889	10.2589	3	7541	3	77362	PF00585	Domain	C-terminal regulatory domain of Threonine dehydratase
										V-SNARE	0.000925865	0.0268889	10.2589	3	7541	3	77362	PF05008	Family	Vesicle transport v-SNARE protein N-terminus
										PH	0.00100433	0.0287653	3.98955	7	7541	18	77362	PF00169	Domain	PH domain
										Reticulon	0.00100433	0.0287653	3.98955	7	7541	18	77362	PF02453	Family	Reticulon
										DUF1771	0.00115087	0.0322945	6.83923	4	7541	6	77362	PF08590	Domain	Domain of unknown function (DUF1771)
										DUF829	0.00115087	0.0322945	6.83923	4	7541	6	77362	PF05705	Domain	Eukaryotic protein of unknown function (DUF829)
										zf-C5HC2	0.00115087	0.0322945	6.83923	4	7541	6	77362	PF02928	Domain	C5HC2 zinc finger
										ARID	0.00128657	0.0354765	4.39665	6	7541	14	77362	PF01388	Domain	ARID/BRIGHT DNA binding domain
										DUF789	0.00128657	0.0354765	4.39665	6	7541	14	77362	PF05623	Family	Protein of unknown function (DUF789)
										zf-RING_5	0.0012899	0.0354765	3.18378	9	7541	29	77362	PF14634	Domain	zinc-RING finger domain
										zf-rbx1	0.0013344	0.0364589	1.92353	24	7541	128	77362	PF12678	Domain	RING-H2 zinc finger domain
										HSF_DNA-bind	0.00142363	0.0379735	3.41962	8	7541	24	77362	PF00447	Domain	HSF-type DNA-binding
										DUF640	0.00145384	0.0379735	5.12943	5	7541	10	77362	PF04852	Family	Protein of unknown function (DUF640)
										FSH1	0.00145384	0.0379735	5.12943	5	7541	10	77362	PF03959	Domain	Serine hydrolase (FSH1)
										Glycos_transf_2	0.00145384	0.0379735	5.12943	5	7541	10	77362	PF00535	Family	Glycosyl transferase family 2
										Glyco_transf_21	0.00145384	0.0379735	5.12943	5	7541	10	77362	PF13506	Domain	Glycosyl transferase family 21
										Peptidase_C97	0.00145384	0.0379735	5.12943	5	7541	10	77362	PF05903	Domain	PPPDE putative peptidase domain
										Ribosomal_L11_N	0.00145384	0.0379735	5.12943	5	7541	10	77362	PF03946	Domain	Ribosomal protein L11, N-terminal domain
										Pollen_allerg_1	0.00180969	0.0469728	2.84968	10	7541	36	77362	PF01357	Domain	Pollen allergen
										Auxin_resp	0.00205424	0.0526621	3.5906	7	7541	20	77362	PF06507	Family	Auxin response factor
										CRAL_TRIO_N	0.00205424	0.0526621	3.5906	7	7541	20	77362	PF03765	Domain	CRAL/TRIO, N-terminal domain
										CRAL_TRIO	0.00217082	0.0553094	2.97838	9	7541	31	77362	PF00650	Domain	CRAL/TRIO domain
										HEAT_EZ	0.0024518	0.0581314	4.66311	5	7541	11	77362	PF13513	Repeat	HEAT-like repeat
										PRA1	0.0024518	0.0581314	4.66311	5	7541	11	77362	PF03208	Family	PRA1 family protein
										Ribosomal_L11	0.0024518	0.0581314	4.66311	5	7541	11	77362	PF00298	Domain	Ribosomal protein L11, RNA binding domain
										STPPase_N	0.0024518	0.0581314	4.66311	5	7541	11	77362	PF16891	Family	Serine-threonine protein phosphatase N-terminal domain
										Abhydrolase_2	0.00247755	0.0581314	5.8622	4	7541	7	77362	PF02230	Domain	Phospholipase/Carboxylesterase
										Alfin	0.00247755	0.0581314	5.8622	4	7541	7	77362	PF12165	Family	Alfin
										CorA	0.00247755	0.0581314	5.8622	4	7541	7	77362	PF01544	Family	CorA-like Mg2+ transporter protein
										DUF4408	0.00247755	0.0581314	5.8622	4	7541	7	77362	PF14364	Family	Domain of unknown function (DUF4408)
										EMP24_GP25L	0.00247755	0.0581314	5.8622	4	7541	7	77362	PF01105	Domain	emp24/gp25L/p24 family/GOLD
										Oxysterol_BP	0.00247755	0.0581314	5.8622	4	7541	7	77362	PF01237	Family	Oxysterol-binding protein
										PP2C_2	0.00247755	0.0581314	5.8622	4	7541	7	77362	PF13672	Family	Protein phosphatase 2C
										RRM_2	0.00247755	0.0581314	5.8622	4	7541	7	77362	PF04059	Family	RNA recognition motif 2
										SAWADEE	0.00247755	0.0581314	5.8622	4	7541	7	77362	PF16719	Family	SAWADEE domain
										Sina	0.00247755	0.0581314	5.8622	4	7541	7	77362	PF03145	Family	Seven in absentia protein family
										DUF761	0.00276211	0.064444	2.8853	9	7541	32	77362	PF05553	Family	Cotton fibre expressed protein
										ATP-synt_C	0.00289086	0.06633	3.84707	6	7541	16	77362	PF00137	Family	ATP synthase subunit C
										DUF3444	0.00289086	0.06633	3.84707	6	7541	16	77362	PF11926	Family	Domain of unknown function (DUF3444)
										ThiF	0.00289086	0.06633	3.84707	6	7541	16	77362	PF00899	Domain	ThiF family
										LOB	0.00309722	0.0706641	2.41385	12	7541	51	77362	PF03195	Family	Lateral organ boundaries (LOB) domain
										zf-RING_11	0.00311378	0.0706641	1.64341	33	7541	206	77362	PF17123	Domain	RING-like zinc finger
										bZIP_1	0.00334955	0.0746411	2.2994	13	7541	58	77362	PF00170	Family	bZIP transcription factor
										BAAT_C	0.00343281	0.0746411	7.69414	3	7541	4	77362	PF08840	Domain	BAAT / Acyl-CoA thioester hydrolase C terminal
										LETM1	0.00343281	0.0746411	7.69414	3	7541	4	77362	PF07766	Family	LETM1-like protein
										Remorin_N	0.00343281	0.0746411	7.69414	3	7541	4	77362	PF03766	Family	Remorin, N-terminal region
										Rer1	0.00343281	0.0746411	7.69414	3	7541	4	77362	PF03248	Family	Rer1 family
										SurE	0.00343281	0.0746411	7.69414	3	7541	4	77362	PF01975	Family	Survival protein SurE
										UDPG_MGDP_dh_N	0.00343281	0.0746411	7.69414	3	7541	4	77362	PF03721	Domain	UDP-glucose/GDP-mannose dehydrogenase family, NAD binding domain
										Y_phosphatase2	0.00343281	0.0746411	7.69414	3	7541	4	77362	PF03162	Domain	Tyrosine phosphatase family
										Rad60-SLD	0.00359613	0.077785	2.02791	17	7541	86	77362	PF11976	Family	Ubiquitin-2 like Rad60 SUMO-like
										Clat_adaptor_s	0.00386724	0.0832159	4.27452	5	7541	12	77362	PF01217	Domain	Clathrin adaptor complex small chain
										Inhibitor_I29	0.00432151	0.0925116	2.71558	9	7541	34	77362	PF08246	Domain	Cathepsin propeptide inhibitor domain (I29)
										BET	0.00457301	0.0959178	5.12943	4	7541	8	77362	PF17035	Family	Bromodomain extra-terminal - transcription regulation
										DUF620	0.00457301	0.0959178	5.12943	4	7541	8	77362	PF04788	Family	Protein of unknown function (DUF620)
										JmjN	0.00457301	0.0959178	5.12943	4	7541	8	77362	PF02375	Family	jmjN domain
										zf-RING_4	0.00457301	0.0959178	5.12943	4	7541	8	77362	PF14570	Domain	RING/Ubox like zinc-binding domain

## Sheet: SSB≥1(bkgnd=noTand)
3,828 PCGs in at least one SSB-supporting pair and are not tandemly duplicated, RELATIVE TO 23,174 BACKGROUND=NOT TANDEMLY DUPLICATED (global identity ≥ 30%) — each list shows words/Pfams with pValue < 0.0002 or qValue < 0.1:
	GeneNameWord	pValue	qValue	obs/expect	subset:#	of#	bkgnd:#	of#		PfamShortName	pValue	qValue	obs/expect	subset:#	of#	bkgnd:#	of#	PfamAccn	PfamType	PfamLongName
	AT	2.12258e-07	0.0011065	3.44384	17	2466	25	12489		Myb_DNA-binding	1.1189e-19	4.6468e-16	2.25542	119	7541	294	42020	PF00249	Domain	Myb-like DNA-binding domain
	WRKY	3.31093e-06	0.00862995	2.83015	19	2466	34	12489		Myb_DNA-bind_6	3.17056e-19	6.58367e-16	2.51296	92	7541	204	42020	PF13921	Domain	Myb-like DNA-binding domain
	MYB	6.22755e-06	0.0108214	2.06112	35	2466	86	12489		Pkinase	8.48632e-16	1.16083e-12	1.64345	233	7541	790	42020	PF00069	Domain	Protein kinase domain
	RESPONSIVE	2.24437e-05	0.0292497	2.08129	30	2466	73	12489		Pkinase_Tyr	1.11806e-15	1.16083e-12	1.62692	240	7541	822	42020	PF07714	Domain	Protein tyrosine kinase
	TRANSCRIPTION	3.39858e-05	0.0354336	1.37015	135	2466	499	12489		Mito_carr	3.60072e-13	2.99076e-10	2.39319	67	7541	156	42020	PF00153	Family	Mitochondrial carrier protein
	KINASE	4.30819e-05	0.037431	1.33597	153	2466	580	12489		WRKY	8.32477e-13	5.76213e-10	3.09567	40	7541	72	42020	PF03106	Domain	WRKY DNA -binding domain
	HOOK	6.58972e-05	0.0490746	3.27701	11	2466	17	12489		AP2	2.26374e-11	1.34304e-08	2.59676	48	7541	103	42020	PF00847	Domain	AP2 domain
	GLYCERALDEHYDE	7.695e-05	0.0501425	4.43142	7	2466	8	12489		PUF	6.88477e-11	3.57406e-08	3.05573	34	7541	62	42020	PF00806	Repeat	Pumilio-family RNA binding repeat
	HEAT	0.000119943	0.0694734	1.78195	38	2466	108	12489		zf-C2H2_6	1.23717e-10	5.70887e-08	3.00722	34	7541	63	42020	PF13912	Domain	C2H2-type zinc finger
										ubiquitin	2.12274e-10	8.81576e-08	3.01447	33	7541	61	42020	PF00240	Domain	Ubiquitin family
										RRM_1	1.11073e-08	4.19352e-06	1.72809	98	7541	316	42020	PF00076	Domain	RNA recognition motif. (a.k.a. RRM, RBD, or RNP domain)
										Roc	2.22311e-08	7.69383e-06	2.66135	32	7541	67	42020	PF08477	Domain	Ras of Complex, Roc, domain of DAPkinase
										IQ	2.4622e-08	7.86579e-06	2.53282	35	7541	77	42020	PF00612	Motif	IQ calmodulin-binding motif
										Homeobox	1.07769e-07	3.19689e-05	2.4849	33	7541	74	42020	PF00046	Domain	Homeobox domain
										Ras	1.83962e-07	5.09329e-05	2.47654	32	7541	72	42020	PF00071	Domain	Ras family
										Jas	2.28497e-07	5.93092e-05	4.2611	13	7541	17	42020	PF16135	Family	TPL-binding domain in jasmonate signalling
										HLH	2.90254e-07	7.09074e-05	2.30574	36	7541	87	42020	PF00010	Domain	Helix-loop-helix DNA-binding domain
										FPP	3.17494e-07	7.32529e-05	5.06564	10	7541	11	42020	PF05911	Coiled-coil	Filament-like plant protein, long coiled-coil
										AUX_IAA	4.45307e-07	9.57904e-05	3.56621	16	7541	25	42020	PF02309	Family	AUX/IAA family
										Clathrin	4.61307e-07	9.57904e-05	3.90054	14	7541	20	42020	PF00637	Family	Region in Clathrin and VPS
										Ubiquitin_2	6.80606e-07	0.000129549	3.23547	18	7541	31	42020	PF14560	Domain	Ubiquitin-like domain
										TCP	6.86272e-07	0.000129549	4.02437	13	7541	18	42020	PF03634	Family	TCP family transcription factor
										DUF4378	9.79629e-07	0.000176887	4.17915	12	7541	16	42020	PF14309	Family	Domain of unknown function (DUF4378)
										Arm	1.29236e-06	0.000223632	2.21622	35	7541	88	42020	PF00514	Repeat	Armadillo/beta-catenin-like repeat
										zf-C3HC4_2	1.40645e-06	0.000233639	1.92145	50	7541	145	42020	PF13923	Domain	Zinc finger, C3HC4 type (RING finger)
										zf-C3HC4	1.68422e-06	0.000269022	1.78897	61	7541	190	42020	PF00097	Domain	Zinc finger, C3HC4 type (RING finger)
										RRM_5	2.22605e-06	0.000334815	3.15758	17	7541	30	42020	PF13893	Domain	RNA recognition motif. (a.k.a. RRM, RBD, or RNP domain)
										UQ_con	2.25736e-06	0.000334815	2.7861	21	7541	42	42020	PF00179	Domain	Ubiquitin-conjugating enzyme
										Rad60-SLD	4.10266e-06	0.00055422	3.05573	17	7541	31	42020	PF11976	Family	Ubiquitin-2 like Rad60 SUMO-like
										DUF4005	4.12211e-06	0.00055422	4.08628	11	7541	15	42020	PF13178	Family	Protein of unknown function (DUF4005)
										TPT	4.18542e-06	0.00055422	2.94999	18	7541	34	42020	PF03151	Family	Triose-phosphate Transporter family
										EF-hand_8	4.27041e-06	0.00055422	1.8574	50	7541	150	42020	PF13833	Domain	EF-hand domain pair
										Auxin_inducible	7.11281e-06	0.000868809	3.07432	16	7541	29	42020	PF02519	Family	Auxin responsive protein
										Histone	7.11281e-06	0.000868809	3.07432	16	7541	29	42020	PF00125	Domain	Core histone H2A/H2B/H3/H4
										zf-C3HC4_3	1.10122e-05	0.00130668	2.27954	27	7541	66	42020	PF13920	Domain	Zinc finger, C3HC4 type (RING finger)
										Cyclin_C	1.9345e-05	0.00223166	3.29267	13	7541	22	42020	PF02984	Domain	Cyclin, C-terminal domain
										Arf	2.22886e-05	0.00250174	2.37335	23	7541	54	42020	PF00025	Domain	ADP-ribosylation factor family
										Pec_lyase_C	2.49858e-05	0.00273068	4.17915	9	7541	12	42020	PF00544	Domain	Pectate lyase
										DUF296	3.30681e-05	0.00346282	3.34332	12	7541	20	42020	PF03479	Domain	Domain of unknown function (DUF296)
										VWA_3	3.33525e-05	0.00346282	5.57221	6	7541	6	42020	PF13768	Domain	von Willebrand factor type A domain
										DUF588	3.82733e-05	0.0037845	2.88218	15	7541	29	42020	PF04535	Domain	Domain of unknown function (DUF588)
										PB1	3.82733e-05	0.0037845	2.88218	15	7541	29	42020	PF00564	Domain	PB1 domain
										AA_kinase	4.03442e-05	0.00380795	4.87568	7	7541	8	42020	PF00696	Family	Amino acid kinase family
										Gp_dh_N	4.03442e-05	0.00380795	4.87568	7	7541	8	42020	PF00044	Domain	Glyceraldehyde 3-phosphate dehydrogenase, NAD binding domain
										Ion_trans_2	4.26827e-05	0.00393914	3.7148	10	7541	15	42020	PF07885	Family	Ion channel
										HALZ	5.63254e-05	0.0050852	3.40524	11	7541	18	42020	PF02183	Family	Homeobox associated leucine zipper
										Gtr1_RagA	6.71144e-05	0.00589888	2.88929	14	7541	27	42020	PF04670	Domain	Gtr1/RagA G protein conserved region
										VARLMGL	6.81787e-05	0.00589888	3.85768	9	7541	13	42020	PF14383	Domain	DUF761-associated sequence motif
										Homeobox_KN	0.000103208	0.00874411	2.69623	15	7541	31	42020	PF05920	Family	Homeobox KN domain
										VWA_2	0.000105275	0.00874411	4.05251	8	7541	11	42020	PF13519	Domain	von Willebrand factor type A domain
										Kdo	0.000112018	0.00912174	3.22601	11	7541	19	42020	PF06293	Family	Lipopolysaccharide kinase (Kdo/WaaP) family
										Gp_dh_C	0.000153146	0.0120805	4.33394	7	7541	9	42020	PF02800	Domain	Glyceraldehyde 3-phosphate dehydrogenase, C-terminal domain
										PP2C	0.00015417	0.0120805	2.00599	27	7541	75	42020	PF00481	Family	Protein phosphatase 2C
										Histone_H2A_C	0.000160344	0.0121074	3.58213	9	7541	14	42020	PF16211	Family	C-terminus of histone H2A
										LIM	0.000160344	0.0121074	3.58213	9	7541	14	42020	PF00412	Domain	LIM domain
										zf-ANAPC11	0.000174862	0.0126237	2.20785	21	7541	53	42020	PF12861	Family	Anaphase-promoting complex subunit 11 RING-H2 finger
										zf-RING_2	0.000180186	0.0126237	1.61874	52	7541	179	42020	PF13639	Domain	Ring finger domain
										Pro_CA	0.000185948	0.0126237	5.57221	5	7541	5	42020	PF00484	Domain	Carbonic anhydrase
										PSK	0.000185948	0.0126237	5.57221	5	7541	5	42020	PF06404	Family	Phytosulfokine precursor protein (PSK)
										UIM	0.000185948	0.0126237	5.57221	5	7541	5	42020	PF02809	Motif	Ubiquitin interaction motif
										Na_Ca_ex	0.000194373	0.0126237	3.27777	10	7541	17	42020	PF01699	Family	Sodium/calcium exchanger protein
										SBP	0.000194373	0.0126237	3.27777	10	7541	17	42020	PF03110	Domain	SBP domain
										CBFD_NFYB_HMF	0.000197154	0.0126237	2.7861	13	7541	26	42020	PF00808	Domain	Histone-like transcription factor (CBF/NF-Y) and archaeal histone
										SMP_LBD	0.000197578	0.0126237	4.77618	6	7541	7	42020	PF17047	Domain	Synaptotagmin-like mitochondrial-lipid-binding domain
										VWA	0.000197578	0.0126237	4.77618	6	7541	7	42020	PF00092	Domain	von Willebrand factor type A domain
										Exo70	0.000207724	0.0129246	2.90724	12	7541	23	42020	PF03081	Family	Exo70 exocyst complex subunit
										SWIB	0.000208511	0.0129246	3.06471	11	7541	20	42020	PF02201	Domain	SWIB/MDM2 domain
										EPF	0.000265852	0.0160012	3.7148	8	7541	12	42020	PF17181	Family	Epidermal patterning factor proteins
										FH2	0.000265852	0.0160012	3.7148	8	7541	12	42020	PF02181	Family	Formin Homology 2 Domain
										Kinase-like	0.000283418	0.0168148	2.60036	14	7541	30	42020	PF14531	Family	Kinase-like
										EamA	0.00031313	0.0183159	2.27954	18	7541	44	42020	PF00892	Family	EamA-like transporter family
										WEMBL	0.000430863	0.0248524	3.90054	7	7541	10	42020	PF05701	Family	Weak chloroplast movement under blue light
										EF-hand_5	0.000481052	0.0273673	1.51502	59	7541	217	42020	PF13202	Domain	EF hand
										Pollen_allerg_1	0.000650171	0.0347439	2.93274	10	7541	19	42020	PF01357	Domain	Pollen allergen
										MatE	0.00065189	0.0347439	2.11744	19	7541	50	42020	PF01554	Family	MatE
										Atg8	0.000669279	0.0347439	4.17915	6	7541	8	42020	PF02991	Domain	Autophagy protein Atg8 ubiquitin like
										ATP-synt_C	0.000669279	0.0347439	4.17915	6	7541	8	42020	PF00137	Family	ATP synthase subunit C
										DUF4050	0.000669279	0.0347439	4.17915	6	7541	8	42020	PF13259	Family	Protein of unknown function (DUF4050)
										EF-hand_4	0.000669279	0.0347439	4.17915	6	7541	8	42020	PF12763	Family	Cytoskeletal-regulatory complex EF hand
										Hemerythrin	0.000669279	0.0347439	4.17915	6	7541	8	42020	PF01814	Domain	Hemerythrin HHE cation binding domain
										Cu-oxidase	0.000870656	0.0435009	2.57179	12	7541	26	42020	PF00394	Domain	Multicopper oxidase
										Cu-oxidase_3	0.000870656	0.0435009	2.57179	12	7541	26	42020	PF07732	Domain	Multicopper oxidase
										LOB	0.000870656	0.0435009	2.57179	12	7541	26	42020	PF03195	Family	Lateral organ boundaries (LOB) domain
										Senescence_reg	0.000948926	0.0435009	4.6435	5	7541	6	42020	PF04520	Family	Senescence regulator
										Thioredoxin_9	0.000948926	0.0435009	4.6435	5	7541	6	42020	PF14595	Family	Thioredoxin
										zf-CHY	0.000948926	0.0435009	4.6435	5	7541	6	42020	PF05495	Domain	CHY zinc finger
										CAF1	0.00100064	0.0435009	3.54595	7	7541	11	42020	PF04857	Family	CAF1 family ribonuclease
										Glyco_hydro_100	0.00100064	0.0435009	3.54595	7	7541	11	42020	PF12899	Domain	Alkaline and neutral invertase
										ZF-HD_dimer	0.00100064	0.0435009	3.54595	7	7541	11	42020	PF04770	Family	ZF-HD protein dimerisation region
										Acyltransf_C	0.00103659	0.0435009	5.57221	4	7541	4	42020	PF16076	Family	Acyltransferase C-terminus
										Clathrin_propel	0.00103659	0.0435009	5.57221	4	7541	4	42020	PF01394	Repeat	Clathrin propeller repeat
										DUF1191	0.00103659	0.0435009	5.57221	4	7541	4	42020	PF06697	Family	Protein of unknown function (DUF1191)
										DUF1313	0.00103659	0.0435009	5.57221	4	7541	4	42020	PF07011	Family	Protein of unknown function (DUF1313)
										DUF3741	0.00103659	0.0435009	5.57221	4	7541	4	42020	PF12552	Family	Protein of unknown function (DUF3741)
										GDC-P	0.00103659	0.0435009	5.57221	4	7541	4	42020	PF02347	Domain	Glycine cleavage system P-protein
										GRDP-like	0.00103659	0.0435009	5.57221	4	7541	4	42020	PF07173	Family	Glycine-rich domain-containing protein-like
										Hpt	0.00103659	0.0435009	5.57221	4	7541	4	42020	PF01627	Family	Hpt domain
										Patched	0.00103659	0.0435009	5.57221	4	7541	4	42020	PF02460	Family	Patched family
										EF-hand_1	0.00103698	0.0435009	1.62176	39	7541	134	42020	PF00036	Domain	EF hand
										DPBB_1	0.00109183	0.0448948	2.7861	10	7541	20	42020	PF03330	Domain	Lytic transglycolase
										RINGv	0.00109183	0.0448948	2.7861	10	7541	20	42020	PF12906	Domain	RING-variant domain
										TCR	0.00114451	0.0465996	3.18412	8	7541	14	42020	PF03638	Domain	Tesmin/TSO1-like CXC domain, cysteine-rich domain
										Inhibitor_I29	0.00115667	0.0466374	2.94999	9	7541	17	42020	PF08246	Domain	Cathepsin propeptide inhibitor domain (I29)
										C2	0.00122276	0.0488279	1.6982	32	7541	105	42020	PF00168	Domain	C2 domain
										HMA	0.00152003	0.0601209	1.95516	20	7541	57	42020	PF00403	Domain	Heavy-metal-associated domain
										APG12	0.00170154	0.064241	3.7148	6	7541	9	42020	PF04110	Family	Ubiquitin-like autophagy protein Apg12
										CRAL_TRIO_2	0.00170154	0.064241	3.7148	6	7541	9	42020	PF13716	Domain	Divergent CRAL/TRIO domain
										DUF3444	0.00170154	0.064241	3.7148	6	7541	9	42020	PF11926	Family	Domain of unknown function (DUF3444)
										Fringe	0.00170154	0.064241	3.7148	6	7541	9	42020	PF02434	Family	Fringe-like
										Polyketide_cyc2	0.00170154	0.064241	3.7148	6	7541	9	42020	PF10604	Family	Polyketide cyclase / dehydrase and lipid transport
										ACT	0.00175086	0.0649225	2.65343	10	7541	21	42020	PF01842	Domain	ACT domain
										zf-Dof	0.00175086	0.0649225	2.65343	10	7541	21	42020	PF02701	Family	Dof domain, zinc finger
										Cu-oxidase_2	0.00192528	0.0702907	2.38809	12	7541	28	42020	PF07731	Domain	Multicopper oxidase
										MreB_Mbl	0.00194641	0.0702907	2.7861	9	7541	18	42020	PF06723	Family	MreB/Mbl protein
										Peptidase_C1	0.00194641	0.0702907	2.7861	9	7541	18	42020	PF00112	Domain	Papain family cysteine protease
										CRAL_TRIO_N	0.00202935	0.0726542	3.25045	7	7541	12	42020	PF03765	Domain	CRAL/TRIO, N-terminal domain
										Ovate	0.00206757	0.0733898	2.97184	8	7541	15	42020	PF04844	Family	Transcriptional repressor, ovate
										RmlD_sub_bind	0.00229341	0.0800382	2.45177	11	7541	25	42020	PF04321	Domain	RmlD substrate binding domain
										START	0.00229341	0.0800382	2.45177	11	7541	25	42020	PF01852	Domain	START domain
										Ion_trans	0.00269736	0.0933511	2.53282	10	7541	22	42020	PF00520	Family	Ion transport protein
										DUF1645	0.0028273	0.0946917	3.98015	5	7541	7	42020	PF07816	Family	Protein of unknown function (DUF1645)
										DUF3511	0.0028273	0.0946917	3.98015	5	7541	7	42020	PF12023	Family	Domain of unknown function (DUF3511)
										DUF640	0.0028273	0.0946917	3.98015	5	7541	7	42020	PF04852	Family	Protein of unknown function (DUF640)
										zinc_ribbon_6	0.0028273	0.0946917	3.98015	5	7541	7	42020	PF14599	Domain	Zinc-ribbon

[truncated: 30 more sheets: SSB≥2&noTand, SSB≥2(bkgnd=noTand), Sporad&noTandSSB, Sporad(bkgnd=noTandSSB), Intronless, Itrns≥75%span, Itrns≥80%span, Itrns≥85%span, Itrns≥90%span, Expr=0, Expr≤0.1, Expr≥500, Expr≥300, Expr≥100, AAlen≤80, AAlen≤100, AAlen≤130, AAlen≥1,800, AAlen≥1,500, AAlen≥1,200 …]
